# Supplementary material for: The crystal structure of 2-(3-nitro­phen­yl)-1H-benzimidazole monohydrate revisited
Source: Acta Crystallogr E Crystallogr Commun. 2026 Jan 6;82(Pt 2):121–5. doi: 10.1107/S2056989025011466 (PMC12874255; doi:10.1107/S2056989025011466)
Supplement: Supplementary file 1 [file e-82-00121-sup1.cif]

##############################################################################
#                                                                            #
# This CIF contains the data in a paper accepted for publication in          #
# Acta Crystallographica Section E. It conforms to the requirements of       #
# Notes for Authors for Acta Crystallographica Section E, and has been       #
# peer reviewed under the auspices of the IUCr Commission on Journals.       #
#                                                                            #
# Full details of the Crystallographic Information File format               #
# are given in the paper "The Crystallographic Information File (CIF):       #
# a New Standard Archive File for Crystallography" by S. R. Hall, F. H.      #
# Allen and I. D. Brown [Acta Cryst. (1991), A47, 655-685].                  #
#                                                                            #
# The current version of the core CIF dictionary is obtainable from          #
# ftp://ftp.iucr.org/pub/cif_core.dic.                                       #
#                                                                            #
# Software is freely available for graphical display of the structure(s)     #
# in this CIF. For information consult the CIF software page                 #
# http://www.iucr.org/resources/cif/software.                                #
#                                                                            #
# This file may be used for bona fide research purposes within the           #
# scientific community so long as proper attribution is given to the journal # 
# article from which it was obtained.                                        #
#                                                                            #
##############################################################################
data_I
_audit_creation_method
;
Olex2 1.5
(compiled 2025.07.13 svn.rb7424aed for OlexSys, GUI svn.r7314)
;
_journal_date_recd_electronic     2025-10-27
_journal_date_accepted     2025-12-19
_journal_name_full     'Acta Crystallographica, Section E'
_journal_year     2026
_journal_volume     82
_journal_issue      1
_journal_page_first     0
_journal_page_last     0
_journal_paper_category     GO
_journal_paper_doi     10.1107/S2056989025011466
_journal_coeditor_code     NY2017
_publ_contact_author_name     'Armando Panque '
_publ_contact_author_address
;
Faculty of Chemistry of University of Havana, Havana, Cuba
;
_publ_contact_author_email     aapaneque@fq.uh.cu
_publ_contact_author_fax     '(537) 879 4651 '
_publ_contact_author_phone     '(537) 879 4651 '
_publ_section_title
;
The crystal structure of 2-(3-nitrophenyl)-1<i>H</i>-benzimidazole
monohydrate revisited
;
loop_
    _publ_author_name
    _publ_author_footnote
    _publ_author_address
    'Gonz\'alez Caballero, Daim\'i' ?
;
Institute of Materials Science and Technology, Havana, Cuba
;
    'Hern\'andez S\'anchez, Mayra P.' ?
;
Institute of Materials Science and Technology, Havana, Cuba
;
    'Alcides Ellena, Javier' ?
;
Institute of Physics of Sao Carlos, Sao Paulo, Brazil
;
    'de Oliveira Santiago, Pedro Henrique' ?
;
Institute of Physics of Sao Carlos, Sao Paulo, Brazil
;
    'Ochoa Rodr\'iguez, Estael' ?
;
Faculty of Chemistry of University of Havana, Havana, Cuba
;
    'Duque Rodr\'iguez, Julio' ?
;
Institute of Materials Science and Technology, Havana, Cuba
;
    'Paneque Quevedo, Armando A.' ?
;
Faculty of Chemistry of University of Havana, Havana, Cuba
;
_publ_section_synopsis
;
The crystal structure of the title compound has been redetermined in the
triclinic centrosymmetric space group <i>P</i>\=1. The benzene ring and the
benzimidazole group  are almost coplanar, with N---C---C---C torsion of
2.2(3) and 5.9(4)\% in the two independent molecules in the unit cell. The
crystal structure features N---H...O and O---H...N hydrogen bonds and offset
\p--\p stacking interactions.
;
_chemical_name_systematic
;
2-(3-Nitrophenyl)-1<i>H</i>-benzimidazole monohydrate
;
_chemical_formula_moiety     'C13 H9 N3 O2, H2 O'
_chemical_formula_sum     'C13 H11 N3 O3'
_chemical_formula_iupac     'C13 H9 N3 O2, H2 O'
_chemical_formula_weight     257.25
_chemical_melting_point     ?
_space_group_crystal_system     triclinic
_space_group_name_H-M_alt     'P -1'
_space_group_name_Hall     '-P 1'
loop_
    _space_group_symop_operation_xyz
    'x, y, z'
    '-x, -y, -z'
_cell_length_a     7.71690(10)
_cell_length_b     7.72790(10)
_cell_length_c     22.1425(4)
_cell_angle_alpha     83.171(2)
_cell_angle_beta     85.664(2)
_cell_angle_gamma     65.266(2)
_cell_volume     1190.34(4)
_cell_formula_units_Z     4
_cell_measurement_reflns_used     14675
_cell_measurement_theta_min     6.0430
_cell_measurement_theta_max     79.2740
_cell_measurement_temperature     199.99(10)
_exptl_crystal_description     block
_exptl_crystal_colour     light
_exptl_crystal_size_max     0.26
_exptl_crystal_size_mid     0.16
_exptl_crystal_size_min     0.08
_exptl_crystal_density_diffrn     1.435
_exptl_crystal_density_meas     ?
_exptl_crystal_density_method     ?
_exptl_crystal_F_000     536
_exptl_absorpt_coefficient_mu     0.876
_exptl_absorpt_correction_type     multi-scan
_exptl_absorpt_correction_T_min     0.94877
_exptl_absorpt_correction_T_max     1.00000
_diffrn_ambient_temperature     200.15
_diffrn_source     ?
_diffrn_radiation_type     CuK\a
_diffrn_radiation_wavelength     1.54184
_diffrn_measurement_device_type     'XtaLAB Synergy, Dualflex, HyPix'
_diffrn_measurement_device     'four-circle diffractometer'
_diffrn_measurement_method     '\w scans'
_diffrn_detector_area_resol_mean     10.0000
_diffrn_reflns_number     22169
_diffrn_reflns_av_R_equivalents     0.0329
_diffrn_reflns_av_unetI/netI     0.0287
_diffrn_reflns_theta_min     4.023
_diffrn_reflns_theta_max     79.479
_diffrn_reflns_theta_full     67.684
_diffrn_measured_fraction_theta_max     0.992
_diffrn_measured_fraction_theta_full     0.998
_diffrn_reflns_limit_h_min     -6
_diffrn_reflns_limit_h_max     9
_diffrn_reflns_limit_k_min     -9
_diffrn_reflns_limit_k_max     9
_diffrn_reflns_limit_l_min     -28
_diffrn_reflns_limit_l_max     28
_refine_special_details
;
The data collection was performed at 200 K on a Rigaku Synergy-S Dualflex
diffractometer, equipped with an HyPix-6000HE detector and using a CuK\a
(1.54184 \%A) radiation. The CrysAlisPro software was used for the cell
refinement, data collection and reduction, and multi-scan absorption
correction. The structure was solved by the intrinsic phasing method from
SHELXT, and the non-hydrogen atoms were refined considering anisotropic
displacement parameters by the full-matrix least-squares on F^2^ method from
SHELXL, with both included in Olex2. The hydrogen atoms were located from
Fourier difference maps and refined at idealized positions using a riding
model [U~iso~(H) = 1.2 or 1.5U~eq~]. Olex2 and Mercury were employed to
prepare the material for publication.
Data collection: CrysAlis Pro 1.171.43.118a (Rigaku Oxford Diffraction, 2023);
cell refinement: CrysAlisPro 1.171.43.118a (Rigaku Oxford Diffraction, 2023);
data reduction: CrysAlis Pro 1.171.43.118a (Rigaku Oxford Diffraction, 2023);
multi-scan absorption correction: CrysAlisPro (Rigaku Oxford Diffraction,
2023); program(s) used to solve structure: ShelXT 2018/2 (Sheldrick, 2015b);
program(s) used to refine structure: ShelXL 2019/2 (Sheldrick, 2015a);
interface graphics: Olex2 1.5 (Dolomanov <i>et al.</i>, 2009); software used
to prepare material for publication: Mercury (Cambridge Crystallographic Data
Centre, 2023) and Olex2 1.5 (Dolomanov <i>et al.</i>, 2009).
The single crystal data for the title compound were submitted to the Cambridge
Crystallographic Data Center (CCDC number: 2432049).
;
_reflns_number_total     5129
_reflns_number_gt     4863
_reflns_threshold_expression     'I > 2\s(I)'
_refine_ls_structure_factor_coef     Fsqd
_refine_ls_matrix_type     full
_refine_ls_R_factor_all     0.0622
_refine_ls_R_factor_gt     0.0600
_refine_ls_wR_factor_gt     0.1421
_refine_ls_wR_factor_ref     0.1432
_refine_ls_goodness_of_fit_ref     1.186
_refine_ls_restrained_S_all     1.186
_refine_ls_number_reflns     5129
_refine_ls_number_parameters     362
_refine_ls_number_restraints     0
_refine_ls_hydrogen_treatment     constr
_refine_ls_weighting_scheme     calc
_refine_ls_weighting_details
              'w=1/[\s^2^(Fo^2^)+(0.0147P)^2^+1.5554P] where P=(Fo^2^+2Fc^2^)/3'
_refine_ls_shift/su_max     0.000
_refine_ls_shift/su_mean     0.000
_refine_diff_density_max     0.260
_refine_diff_density_min     -0.284
_refine_ls_extinction_method
;
SHELXL-2018/3 (Sheldrick 2015b)
;
_refine_ls_extinction_coef     0.0033(3)
_refine_ls_extinction_expression
                                  'Fc^*^=kFc[1+0.001xFc^2^\l^3^/sin(2\q)]^-1/4^'
loop_
    _atom_type_symbol
    _atom_type_description
    _atom_type_scat_dispersion_real
    _atom_type_scat_dispersion_imag
    _atom_type_scat_source
    'C' 'C' 0.0181 0.0091
                         'International Tables Vol C Tables 4.2.6.8 and 6.1.1.4'
    'H' 'H' 0.0000 0.0000
                         'International Tables Vol C Tables 4.2.6.8 and 6.1.1.4'
    'N' 'N' 0.0311 0.0180
                         'International Tables Vol C Tables 4.2.6.8 and 6.1.1.4'
    'O' 'O' 0.0492 0.0322
                         'International Tables Vol C Tables 4.2.6.8 and 6.1.1.4'
_computing_data_collection
                  'CrysAlisPro system (CCD 43.118a 64-bit (release 27-03-2024))'
_computing_cell_refinement
;
CrysAlisPro 1.171.43.118a (Rigaku OD, 2023)
;
_computing_data_reduction
;
CrysAlisPro 1.171.43.118a (Rigaku OD, 2023)
;
_computing_structure_solution
;
<i>SHELXT2018/2</i> (Sheldrick, 2015a)
;
_computing_structure_refinement
;
<i>SHELXL2018/3</i>  (Sheldrick, 2015b)
;
_computing_molecular_graphics
;
Olex2 1.5 (Dolomanov <i>et al.</i>,  2009), Mercury
(Macrae et al., 2020)
;
_computing_publication_material
;
Olex2 1.5 (Dolomanov <i>et al.</i>,  2009)
;
loop_
    _atom_site_type_symbol
    _atom_site_label
    _atom_site_fract_x
    _atom_site_fract_y
    _atom_site_fract_z
    _atom_site_U_iso_or_equiv
    _atom_site_adp_type
    _atom_site_calc_flag
    _atom_site_occupancy
    _atom_site_disorder_assembly
    _atom_site_disorder_group
    O O3 0.1736(3) 0.0751(3) 0.46534(9) 0.0403(4) Uani d 1 . .
    H H3C 0.164738 -0.026839 0.455811 0.060 Uiso d 1 . .
    H H3D 0.073870 0.128480 0.488832 0.060 Uiso d 1 . .
    N N1A 0.1889(3) 0.4351(3) 0.42963(9) 0.0283(4) Uani d 1 . .
    H H1A 0.222925 0.310951 0.436817 0.034 Uiso calc 1 . .
    N N1B 0.3379(3) 0.7820(3) 1.02554(9) 0.0304(4) Uani d 1 . .
    H H1B 0.227011 0.792387 1.014005 0.037 Uiso calc 0.5 A 1
    O O1A 0.4550(3) -0.0745(3) 0.60162(10) 0.0465(5) Uani d 1 . .
    N N2A 0.1397(3) 0.7325(3) 0.44496(9) 0.0301(4) Uani d 1 . .
    N N2B 0.6441(3) 0.7347(3) 1.02223(9) 0.0329(4) Uani d 1 . .
    H H2B 0.761161 0.709550 1.008309 0.039 Uiso calc 0.5 B 2
    O O2A 0.5774(4) -0.0252(3) 0.67853(10) 0.0596(6) Uani d 1 . .
    O O2B 0.2185(4) 0.6574(4) 0.75537(10) 0.0613(6) Uani d 1 . .
    N N3A 0.4913(3) 0.0301(3) 0.63092(10) 0.0376(5) Uani d 1 . .
    N N3B 0.2103(3) 0.6730(3) 0.80954(11) 0.0412(5) Uani d 1 . .
    O O1B 0.0731(3) 0.6836(5) 0.84205(12) 0.0777(9) Uani d 1 . .
    C C1A 0.1094(3) 0.5468(3) 0.37720(11) 0.0285(5) Uani d 1 . .
    C C6A 0.0788(3) 0.7335(3) 0.38728(11) 0.0287(5) Uani d 1 . .
    C C7A 0.2053(3) 0.5510(3) 0.46826(10) 0.0265(4) Uani d 1 . .
    C C8A 0.2879(3) 0.4819(3) 0.52868(10) 0.0276(5) Uani d 1 . .
    C C10B 0.3731(4) 0.6794(4) 0.83806(12) 0.0339(5) Uani d 1 . .
    C C7B 0.4986(3) 0.7414(3) 0.99100(11) 0.0290(5) Uani d 1 . .
    C C8B 0.5112(3) 0.7108(3) 0.92656(11) 0.0307(5) Uani d 1 . .
    C C9A 0.3495(3) 0.2896(3) 0.55094(11) 0.0293(5) Uani d 1 . .
    H H9A 0.338751 0.199813 0.527338 0.035 Uiso calc 1 . .
    C C10A 0.4261(3) 0.2330(3) 0.60782(11) 0.0295(5) Uani d 1 . .
    C C1B 0.3815(3) 0.8043(3) 1.08291(11) 0.0314(5) Uani d 1 . .
    C C13A 0.3078(3) 0.6093(3) 0.56450(11) 0.0306(5) Uani d 1 . .
    H H13A 0.266785 0.740398 0.549665 0.037 Uiso calc 1 . .
    C C2A 0.0621(4) 0.5032(4) 0.32333(12) 0.0347(5) Uani d 1 . .
    H H2A 0.084461 0.376064 0.316944 0.042 Uiso calc 1 . .
    C C6B 0.5735(3) 0.7754(3) 1.08070(11) 0.0317(5) Uani d 1 . .
    C C11A 0.4476(4) 0.3572(4) 0.64416(11) 0.0336(5) Uani d 1 . .
    H H11A 0.501960 0.313291 0.683143 0.040 Uiso calc 1 . .
    C C9B 0.3581(3) 0.7054(3) 0.89880(11) 0.0317(5) Uani d 1 . .
    H H9B 0.244353 0.719626 0.921598 0.038 Uiso calc 1 . .
    C C5A -0.0028(4) 0.8848(4) 0.34244(12) 0.0362(5) Uani d 1 . .
    H H5A -0.024451 1.011989 0.348411 0.043 Uiso calc 1 . .
    C C12A 0.3870(4) 0.5463(4) 0.62149(11) 0.0346(5) Uani d 1 . .
    H H12A 0.399535 0.634844 0.645215 0.042 Uiso calc 1 . .
    C C13B 0.6752(4) 0.6906(4) 0.89100(12) 0.0384(6) Uani d 1 . .
    H H13B 0.781149 0.694671 0.909055 0.046 Uiso calc 1 . .
    C C5B 0.6598(4) 0.7897(4) 1.13177(12) 0.0379(6) Uani d 1 . .
    H H5B 0.789997 0.769988 1.130611 0.045 Uiso calc 1 . .
    C C3A -0.0190(4) 0.6546(4) 0.27960(12) 0.0396(6) Uani d 1 . .
    H H3A -0.054207 0.631380 0.242171 0.048 Uiso calc 1 . .
    C C2B 0.2696(4) 0.8484(4) 1.13590(12) 0.0396(6) Uani d 1 . .
    H H2BA 0.139295 0.868184 1.137329 0.048 Uiso calc 1 . .
    C C4B 0.5475(4) 0.8338(4) 1.18425(12) 0.0426(6) Uani d 1 . .
    H H4B 0.601705 0.845371 1.219862 0.051 Uiso calc 1 . .
    C C4A -0.0507(4) 0.8418(4) 0.28922(12) 0.0404(6) Uani d 1 . .
    H H4A -0.106953 0.942141 0.258042 0.049 Uiso calc 1 . .
    C C11B 0.5328(4) 0.6592(4) 0.80230(12) 0.0430(6) Uani d 1 . .
    H H11B 0.538312 0.641906 0.760319 0.052 Uiso calc 1 . .
    C C3B 0.3561(4) 0.8619(4) 1.18614(12) 0.0432(6) Uani d 1 . .
    H H3B 0.283808 0.891098 1.223132 0.052 Uiso calc 1 . .
    C C12B 0.6848(4) 0.6649(5) 0.82983(13) 0.0476(7) Uani d 1 . .
    H H12B 0.797537 0.651013 0.806462 0.057 Uiso calc 1 . .
    O O4 -0.0338(5) 0.8428(6) 1.0039(2) 0.0461(9) Uani d 0.5 C 1
    H H4C -0.099853 0.776852 1.000548 0.069 Uiso d 0.5 C 1
    H H4D -0.117933 0.960993 1.002400 0.069 Uiso d 0.5 C 1
    O O4A 0.0352(5) 0.6490(6) 1.0048(2) 0.0435(9) Uani d 0.5 D 2
    H H4AA 0.110804 0.695421 1.016520 0.065 Uiso d 0.5 D 2
    H H4AB 0.111454 0.538147 0.993016 0.065 Uiso d 0.5 D 2
loop_
    _atom_site_aniso_label
    _atom_site_aniso_U_11
    _atom_site_aniso_U_22
    _atom_site_aniso_U_33
    _atom_site_aniso_U_12
    _atom_site_aniso_U_13
    _atom_site_aniso_U_23
    O3 0.0460(11) 0.0307(9) 0.0514(11) -0.0228(8) 0.0142(8) -0.0142(8)
    N1A 0.0307(10) 0.0220(9) 0.0334(10) -0.0112(7) 0.0003(8) -0.0069(7)
    N1B 0.0247(9) 0.0357(10) 0.0320(10) -0.0130(8) -0.0022(8) -0.0045(8)
    O1A 0.0507(11) 0.0275(9) 0.0630(13) -0.0183(8) 0.0018(9) -0.0054(8)
    N2A 0.0339(10) 0.0251(9) 0.0336(10) -0.0140(8) 0.0023(8) -0.0065(8)
    N2B 0.0255(9) 0.0387(11) 0.0354(11) -0.0145(8) -0.0031(8) -0.0015(9)
    O2A 0.0797(16) 0.0382(11) 0.0486(13) -0.0131(11) -0.0161(11) 0.0073(9)
    O2B 0.0766(16) 0.0832(17) 0.0396(12) -0.0453(14) -0.0113(11) -0.0113(11)
    N3A 0.0390(11) 0.0278(10) 0.0408(12) -0.0100(9) 0.0061(9) -0.0029(9)
    N3B 0.0368(12) 0.0446(13) 0.0417(13) -0.0138(10) -0.0077(10) -0.0097(10)
    O1B 0.0372(12) 0.140(3) 0.0651(16) -0.0377(15) 0.0009(11) -0.0412(17)
    C1A 0.0238(10) 0.0293(11) 0.0336(12) -0.0119(9) 0.0030(9) -0.0067(9)
    C6A 0.0270(11) 0.0278(11) 0.0317(12) -0.0114(9) 0.0035(9) -0.0063(9)
    C7A 0.0259(10) 0.0247(10) 0.0311(11) -0.0122(9) 0.0053(8) -0.0083(8)
    C8A 0.0258(10) 0.0269(11) 0.0317(11) -0.0126(9) 0.0050(9) -0.0063(9)
    C10B 0.0329(12) 0.0327(12) 0.0375(13) -0.0140(10) -0.0051(10) -0.0042(10)
    C7B 0.0258(11) 0.0299(11) 0.0323(12) -0.0125(9) -0.0031(9) -0.0014(9)
    C8B 0.0307(11) 0.0283(11) 0.0322(12) -0.0116(9) -0.0014(9) -0.0019(9)
    C9A 0.0289(11) 0.0260(11) 0.0357(12) -0.0135(9) 0.0039(9) -0.0083(9)
    C10A 0.0268(11) 0.0253(11) 0.0360(12) -0.0115(9) 0.0055(9) -0.0033(9)
    C1B 0.0297(12) 0.0317(12) 0.0327(12) -0.0126(9) -0.0025(9) -0.0026(9)
    C13A 0.0348(12) 0.0266(11) 0.0336(12) -0.0158(9) 0.0040(9) -0.0058(9)
    C2A 0.0339(12) 0.0338(12) 0.0379(13) -0.0137(10) -0.0001(10) -0.0111(10)
    C6B 0.0284(11) 0.0313(12) 0.0350(12) -0.0122(9) -0.0018(9) -0.0014(9)
    C11A 0.0355(12) 0.0362(13) 0.0311(12) -0.0170(10) 0.0009(10) -0.0038(10)
    C9B 0.0254(11) 0.0331(12) 0.0354(12) -0.0110(9) 0.0001(9) -0.0044(9)
    C5A 0.0384(13) 0.0285(12) 0.0407(14) -0.0135(10) 0.0026(10) -0.0027(10)
    C12A 0.0441(14) 0.0343(12) 0.0315(12) -0.0215(11) 0.0034(10) -0.0086(10)
    C13B 0.0329(13) 0.0487(15) 0.0405(14) -0.0226(11) 0.0046(10) -0.0109(11)
    C5B 0.0315(12) 0.0426(14) 0.0401(14) -0.0157(11) -0.0078(10) -0.0005(11)
    C3A 0.0373(13) 0.0464(15) 0.0346(13) -0.0152(11) -0.0020(10) -0.0091(11)
    C2B 0.0308(12) 0.0480(15) 0.0392(14) -0.0153(11) 0.0021(10) -0.0068(11)
    C4B 0.0482(16) 0.0470(15) 0.0342(13) -0.0197(13) -0.0111(11) -0.0032(11)
    C4A 0.0394(14) 0.0401(14) 0.0372(14) -0.0134(11) -0.0021(11) 0.0031(11)
    C11B 0.0518(16) 0.0517(16) 0.0329(13) -0.0278(13) 0.0060(11) -0.0121(12)
    C3B 0.0456(15) 0.0507(16) 0.0327(13) -0.0188(13) 0.0037(11) -0.0087(11)
    C12B 0.0443(15) 0.0659(19) 0.0438(16) -0.0327(14) 0.0145(12) -0.0192(14)
    O4 0.0229(17) 0.043(2) 0.071(3) -0.0129(15) -0.0067(17) -0.001(2)
    O4A 0.0249(17) 0.045(2) 0.061(3) -0.0140(16) -0.0002(16) -0.0096(18)
_geom_special_details
;
All esds (except the esd in the dihedral angle between two l.s. planes)
 are estimated using the full covariance matrix.  The cell esds are taken
 into account individually in the estimation of esds in distances, angles
 and torsion angles; correlations between esds in cell parameters are only
 used when they are defined by crystal symmetry.  An approximate (isotropic)
 treatment of cell esds is used for estimating esds involving l.s. planes.
;
loop_
    _geom_bond_atom_site_label_1
    _geom_bond_atom_site_label_2
    _geom_bond_site_symmetry_2
    _geom_bond_distance
    _geom_bond_publ_flag
    O3 H3C . 0.8695 ?
    O3 H3D . 0.8706 ?
    N1A H1A . 0.8800 ?
    N1A C1A . 1.377(3) yes
    N1A C7A . 1.358(3) yes
    N1B H1B . 0.8800 ?
    N1B C7B . 1.345(3) yes
    N1B C1B . 1.386(3) yes
    O1A N3A . 1.222(3) yes
    N2A C6A . 1.392(3) yes
    N2A C7A . 1.328(3) yes
    N2B H2B . 0.8800 ?
    N2B C7B . 1.342(3) yes
    N2B C6B . 1.385(3) yes
    O2A N3A . 1.224(3) yes
    O2B N3B . 1.214(3) ?
    N3A C10A . 1.470(3) yes
    N3B O1B . 1.213(3) ?
    N3B C10B . 1.469(3) ?
    C1A C6A . 1.404(3) ?
    C1A C2A . 1.390(3) ?
    C6A C5A . 1.397(3) ?
    C7A C8A . 1.468(3) ?
    C8A C9A . 1.395(3) ?
    C8A C13A . 1.398(3) ?
    C10B C9B . 1.373(3) ?
    C10B C11B . 1.375(4) ?
    C7B C8B . 1.463(3) ?
    C8B C9B . 1.390(3) ?
    C8B C13B . 1.400(3) ?
    C9A H9A . 0.9500 ?
    C9A C10A . 1.376(3) ?
    C10A C11A . 1.390(3) ?
    C1B C6B . 1.401(3) ?
    C1B C2B . 1.391(4) ?
    C13A H13A . 0.9500 ?
    C13A C12A . 1.387(3) ?
    C2A H2A . 0.9500 ?
    C2A C3A . 1.381(4) ?
    C6B C5B . 1.393(3) ?
    C11A H11A . 0.9500 ?
    C11A C12A . 1.376(4) ?
    C9B H9B . 0.9500 ?
    C5A H5A . 0.9500 ?
    C5A C4A . 1.377(4) ?
    C12A H12A . 0.9500 ?
    C13B H13B . 0.9500 ?
    C13B C12B . 1.384(4) ?
    C5B H5B . 0.9500 ?
    C5B C4B . 1.383(4) ?
    C3A H3A . 0.9500 ?
    C3A C4A . 1.403(4) ?
    C2B H2BA . 0.9500 ?
    C2B C3B . 1.376(4) ?
    C4B H4B . 0.9500 ?
    C4B C3B . 1.399(4) ?
    C4A H4A . 0.9500 ?
    C11B H11B . 0.9500 ?
    C11B C12B . 1.382(4) ?
    C3B H3B . 0.9500 ?
    C12B H12B . 0.9500 ?
    O4 H4C . 0.8699 ?
    O4 H4D . 0.8700 ?
    O4A H4AA . 0.8695 ?
    O4A H4AB . 0.8700 ?
loop_
    _geom_angle_atom_site_label_1
    _geom_angle_atom_site_label_2
    _geom_angle_atom_site_label_3
    _geom_angle_site_symmetry_1
    _geom_angle_site_symmetry_3
    _geom_angle
    _geom_angle_publ_flag
    H3C O3 H3D . . 104.5 ?
    C1A N1A H1A . . 126.1 ?
    C7A N1A H1A . . 126.1 ?
    C7A N1A C1A . . 107.73(19) ?
    C7B N1B H1B . . 126.8 ?
    C7B N1B C1B . . 106.38(19) ?
    C1B N1B H1B . . 126.8 ?
    C7A N2A C6A . . 105.17(19) ?
    C7B N2B H2B . . 126.8 ?
    C7B N2B C6B . . 106.5(2) ?
    C6B N2B H2B . . 126.8 ?
    O1A N3A O2A . . 123.4(2) ?
    O1A N3A C10A . . 118.0(2) ?
    O2A N3A C10A . . 118.6(2) ?
    O2B N3B C10B . . 119.3(2) ?
    O1B N3B O2B . . 123.2(2) ?
    O1B N3B C10B . . 117.5(2) ?
    N1A C1A C6A . . 105.3(2) ?
    N1A C1A C2A . . 132.1(2) ?
    C2A C1A C6A . . 122.6(2) ?
    N2A C6A C1A . . 109.5(2) ?
    N2A C6A C5A . . 130.3(2) ?
    C5A C6A C1A . . 120.2(2) ?
    N1A C7A C8A . . 123.5(2) ?
    N2A C7A N1A . . 112.3(2) ?
    N2A C7A C8A . . 124.2(2) ?
    C9A C8A C7A . . 121.1(2) ?
    C9A C8A C13A . . 119.0(2) ?
    C13A C8A C7A . . 119.8(2) ?
    C9B C10B N3B . . 118.5(2) ?
    C9B C10B C11B . . 123.4(2) ?
    C11B C10B N3B . . 118.1(2) ?
    N1B C7B C8B . . 123.5(2) ?
    N2B C7B N1B . . 112.3(2) ?
    N2B C7B C8B . . 124.3(2) ?
    C9B C8B C7B . . 120.6(2) ?
    C9B C8B C13B . . 118.3(2) ?
    C13B C8B C7B . . 121.1(2) ?
    C8A C9A H9A . . 120.7 ?
    C10A C9A C8A . . 118.5(2) ?
    C10A C9A H9A . . 120.7 ?
    C9A C10A N3A . . 118.2(2) ?
    C9A C10A C11A . . 123.4(2) ?
    C11A C10A N3A . . 118.4(2) ?
    N1B C1B C6B . . 107.4(2) ?
    N1B C1B C2B . . 131.0(2) ?
    C2B C1B C6B . . 121.6(2) ?
    C8A C13A H13A . . 119.7 ?
    C12A C13A C8A . . 120.7(2) ?
    C12A C13A H13A . . 119.7 ?
    C1A C2A H2A . . 121.8 ?
    C3A C2A C1A . . 116.5(2) ?
    C3A C2A H2A . . 121.8 ?
    N2B C6B C1B . . 107.5(2) ?
    N2B C6B C5B . . 131.4(2) ?
    C5B C6B C1B . . 121.1(2) ?
    C10A C11A H11A . . 121.3 ?
    C12A C11A C10A . . 117.5(2) ?
    C12A C11A H11A . . 121.3 ?
    C10B C9B C8B . . 119.2(2) ?
    C10B C9B H9B . . 120.4 ?
    C8B C9B H9B . . 120.4 ?
    C6A C5A H5A . . 121.4 ?
    C4A C5A C6A . . 117.3(2) ?
    C4A C5A H5A . . 121.4 ?
    C13A C12A H12A . . 119.5 ?
    C11A C12A C13A . . 120.9(2) ?
    C11A C12A H12A . . 119.5 ?
    C8B C13B H13B . . 119.6 ?
    C12B C13B C8B . . 120.8(2) ?
    C12B C13B H13B . . 119.6 ?
    C6B C5B H5B . . 121.5 ?
    C4B C5B C6B . . 117.0(2) ?
    C4B C5B H5B . . 121.5 ?
    C2A C3A H3A . . 119.3 ?
    C2A C3A C4A . . 121.5(2) ?
    C4A C3A H3A . . 119.3 ?
    C1B C2B H2BA . . 121.5 ?
    C3B C2B C1B . . 117.0(2) ?
    C3B C2B H2BA . . 121.5 ?
    C5B C4B H4B . . 119.2 ?
    C5B C4B C3B . . 121.6(2) ?
    C3B C4B H4B . . 119.2 ?
    C5A C4A C3A . . 122.1(2) ?
    C5A C4A H4A . . 119.0 ?
    C3A C4A H4A . . 119.0 ?
    C10B C11B H11B . . 121.3 ?
    C10B C11B C12B . . 117.4(2) ?
    C12B C11B H11B . . 121.3 ?
    C2B C3B C4B . . 121.8(3) ?
    C2B C3B H3B . . 119.1 ?
    C4B C3B H3B . . 119.1 ?
    C13B C12B H12B . . 119.6 ?
    C11B C12B C13B . . 120.9(3) ?
    C11B C12B H12B . . 119.6 ?
    H4C O4 H4D . . 104.5 ?
    H4AA O4A H4AB . . 104.5 ?
loop_
    _geom_torsion_atom_site_label_1
    _geom_torsion_atom_site_label_2
    _geom_torsion_atom_site_label_3
    _geom_torsion_atom_site_label_4
    _geom_torsion_site_symmetry_1
    _geom_torsion_site_symmetry_2
    _geom_torsion_site_symmetry_3
    _geom_torsion_site_symmetry_4
    _geom_torsion
    _geom_torsion_publ_flag
    N1A C1A C6A N2A . . . . 0.1(2) ?
    N1A C1A C6A C5A . . . . -179.5(2) ?
    N1A C1A C2A C3A . . . . 179.3(2) ?
    N1A C7A C8A C9A . . . . -2.2(3) yes
    N1A C7A C8A C13A . . . . 177.0(2) ?
    N1B C7B C8B C9B . . . . -5.9(4) yes
    N1B C7B C8B C13B . . . . 172.6(2) ?
    N1B C1B C6B N2B . . . . -0.4(3) ?
    N1B C1B C6B C5B . . . . 179.6(2) ?
    N1B C1B C2B C3B . . . . -179.5(3) ?
    O1A N3A C10A C9A . . . . -8.1(3) ?
    O1A N3A C10A C11A . . . . 172.9(2) ?
    N2A C6A C5A C4A . . . . -179.5(2) ?
    N2A C7A C8A C9A . . . . 178.3(2) ?
    N2A C7A C8A C13A . . . . -2.6(3) ?
    N2B C7B C8B C9B . . . . 175.0(2) ?
    N2B C7B C8B C13B . . . . -6.5(4) ?
    N2B C6B C5B C4B . . . . 179.8(3) ?
    O2A N3A C10A C9A . . . . 172.5(2) ?
    O2A N3A C10A C11A . . . . -6.6(3) ?
    O2B N3B C10B C9B . . . . 177.2(3) ?
    O2B N3B C10B C11B . . . . -2.7(4) ?
    N3A C10A C11A C12A . . . . 179.5(2) ?
    N3B C10B C9B C8B . . . . 179.7(2) ?
    N3B C10B C11B C12B . . . . -179.8(3) ?
    O1B N3B C10B C9B . . . . -2.9(4) ?
    O1B N3B C10B C11B . . . . 177.2(3) ?
    C1A N1A C7A N2A . . . . 0.7(3) ?
    C1A N1A C7A C8A . . . . -178.8(2) ?
    C1A C6A C5A C4A . . . . 0.1(4) ?
    C1A C2A C3A C4A . . . . 0.3(4) ?
    C6A N2A C7A N1A . . . . -0.7(3) ?
    C6A N2A C7A C8A . . . . 178.9(2) ?
    C6A C1A C2A C3A . . . . -0.5(4) ?
    C6A C5A C4A C3A . . . . -0.3(4) ?
    C7A N1A C1A C6A . . . . -0.5(2) ?
    C7A N1A C1A C2A . . . . 179.7(2) ?
    C7A N2A C6A C1A . . . . 0.3(2) ?
    C7A N2A C6A C5A . . . . 179.9(2) ?
    C7A C8A C9A C10A . . . . 179.8(2) ?
    C7A C8A C13A C12A . . . . -179.5(2) ?
    C8A C9A C10A N3A . . . . -179.8(2) ?
    C8A C9A C10A C11A . . . . -0.8(3) ?
    C8A C13A C12A C11A . . . . 0.0(4) ?
    C10B C11B C12B C13B . . . . -0.2(5) ?
    C7B N1B C1B C6B . . . . 0.0(3) ?
    C7B N1B C1B C2B . . . . 179.5(3) ?
    C7B N2B C6B C1B . . . . 0.6(3) ?
    C7B N2B C6B C5B . . . . -179.4(3) ?
    C7B C8B C9B C10B . . . . 179.0(2) ?
    C7B C8B C13B C12B . . . . -178.9(3) ?
    C8B C13B C12B C11B . . . . 0.2(5) ?
    C9A C8A C13A C12A . . . . -0.3(3) ?
    C9A C10A C11A C12A . . . . 0.5(4) ?
    C10A C11A C12A C13A . . . . -0.1(4) ?
    C1B N1B C7B N2B . . . . 0.3(3) ?
    C1B N1B C7B C8B . . . . -178.8(2) ?
    C1B C6B C5B C4B . . . . -0.1(4) ?
    C1B C2B C3B C4B . . . . 0.3(4) ?
    C13A C8A C9A C10A . . . . 0.7(3) ?
    C2A C1A C6A N2A . . . . 179.9(2) ?
    C2A C1A C6A C5A . . . . 0.3(4) ?
    C2A C3A C4A C5A . . . . 0.0(4) ?
    C6B N2B C7B N1B . . . . -0.6(3) ?
    C6B N2B C7B C8B . . . . 178.6(2) ?
    C6B C1B C2B C3B . . . . -0.1(4) ?
    C6B C5B C4B C3B . . . . 0.3(4) ?
    C9B C10B C11B C12B . . . . 0.3(4) ?
    C9B C8B C13B C12B . . . . -0.4(4) ?
    C13B C8B C9B C10B . . . . 0.5(4) ?
    C5B C4B C3B C2B . . . . -0.5(5) ?
    C2B C1B C6B N2B . . . . -179.9(2) ?
    C2B C1B C6B C5B . . . . 0.0(4) ?
    C11B C10B C9B C8B . . . . -0.4(4) ?
loop_
    _geom_hbond_atom_site_label_D
    _geom_hbond_atom_site_label_H
    _geom_hbond_atom_site_label_A
    _geom_hbond_site_symmetry_A
    _geom_hbond_distance_DH
    _geom_hbond_distance_HA
    _geom_hbond_distance_DA
    _geom_hbond_angle_DHA
    _geom_hbond_publ_flag
    O3 H3C N2A 1_545 0.87 1.99 2.857(3) 172.9 yes
    N1A H1A O3 . 0.88 2.03 2.849(3) 153.6 yes
    N1B H1B O4 . 0.88 1.91 2.776(4) 168.0 yes
    N2B H2B O4A 1_655 0.88 1.96 2.812(4) 161.8 yes
_shelx_estimated_absorpt_T_min     0.804
_shelx_estimated_absorpt_T_max     0.933
