# Supplementary material for: The crystal structure of 2-(3-nitro­phen­yl)-1H-benzimidazole monohydrate revisited
Source: Acta Crystallogr E Crystallogr Commun. 2026 Jan 6;82(Pt 2):121–5. doi: 10.1107/S2056989025011466 (PMC12874255; doi:10.1107/S2056989025011466)
Supplement: Supplementary file 2 [file e-82-00121-Isup2.hkl]

#
# h,k,l, Fc-squared, Fo-squared, sigma(Fo-squared), status flag
#
data_I
_shelx_title ' 3-no2_a.res in P-1'
_shelx_refln_list_code          4
_shelx_F_calc_maximum      193.62
_exptl_crystal_F_000       536.00
_reflns_d_resolution_high  0.7841

loop_
 _space_group_symop_operation_xyz
 'x, y, z'
 '-x, -y, -z'

_cell_length_a     7.7169
_cell_length_b     7.7279
_cell_length_c    22.1425
_cell_angle_alpha  83.171
_cell_angle_beta   85.664
_cell_angle_gamma  65.266

_shelx_F_squared_multiplier     1.000

loop_
 _refln_index_h
 _refln_index_k
 _refln_index_l
 _refln_F_squared_calc
 _refln_F_squared_meas
 _refln_F_squared_sigma
 _refln_observed_status
   1   0   0       4932.42       4529.44        79.48 o
   2   0   0       1173.74       1131.16         8.01 o
   3   0   0        243.03        289.45         8.96 o
   4   0   0         15.09         74.60         2.75 o
   5   0   0          3.88         16.63         0.71 o
   6   0   0        195.28        197.10         2.68 o
   7   0   0        204.22        203.65         3.11 o
   8   0   0         13.66         16.22         0.97 o
  -8   1   0         22.58         19.46         1.07 o
  -7   1   0        295.42        285.99         4.17 o
  -6   1   0         16.72         39.75         1.13 o
  -5   1   0         94.09         94.47         1.77 o
  -4   1   0         43.27         53.05         3.77 o
  -3   1   0         12.92         16.02         2.40 o
  -2   1   0         18.17         14.09         1.55 o
  -1   1   0       2691.66       2500.13        78.38 o
   0   1   0       1421.93       1247.13        30.12 o
   1   1   0        110.34        100.37         2.68 o
   2   1   0       6835.03       6076.93       263.11 o
   3   1   0        708.42        624.10        16.55 o
   4   1   0        298.81        336.62        16.20 o
   5   1   0         18.27         25.90         4.36 o
   6   1   0        170.84        180.71         2.16 o
   7   1   0         81.11         79.81         1.72 o
   8   1   0          8.69          7.21         0.66 o
   9   1   0          1.21          0.82         0.35 o
  -7   2   0         35.64         37.62         1.26 o
  -6   2   0          5.40          5.36         0.51 o
  -5   2   0         26.41         36.41         1.41 o
  -4   2   0        153.32        176.35         2.85 o
  -3   2   0        264.46        278.98         8.61 o
  -2   2   0        699.34        638.81        25.57 o
  -1   2   0       1914.76       1990.89        65.49 o
   0   2   0       6183.08       6179.32       190.30 o
   1   2   0        366.02        373.65         9.78 o
   2   2   0       2371.66       2454.78        76.09 o
   3   2   0       2954.65       2815.29        63.61 o
   4   2   0        315.12        333.21         9.41 o
   5   2   0          0.31          1.94         1.39 o
   6   2   0        668.17        657.86         6.12 o
   7   2   0        257.29        285.41         3.45 o
   8   2   0         35.26         41.18         2.49 o
   9   2   0          2.16          3.83         0.58 o
  -7   3   0         10.43          9.92         1.24 o
  -6   3   0         82.51         85.43         1.97 o
  -5   3   0         22.99         22.24         1.10 o
  -4   3   0         14.11         13.20         1.45 o
  -3   3   0        190.33        179.26         3.79 o
  -2   3   0       1200.98       1313.22        34.76 o
  -1   3   0        372.95        405.36        19.19 o
   0   3   0        993.86        924.74        30.09 o
   1   3   0        425.56        423.90        17.95 o
   2   3   0       1397.46       1359.72        32.78 o
   3   3   0        362.32        319.55         7.15 o
   4   3   0        174.70        153.44         5.39 o
   5   3   0          1.55          1.11         0.66 o
   6   3   0         48.00         54.30         0.98 o
   7   3   0        139.98        153.49         3.02 o
   8   3   0         20.92         22.52         0.94 o
   9   3   0         11.09          5.64         2.86 o
  -6   4   0          8.88         12.20         0.65 o
  -5   4   0        160.47        167.85         3.66 o
  -4   4   0         65.44         56.54         3.53 o
  -3   4   0         65.50         66.44         2.05 o
  -2   4   0         47.03         47.30         1.53 o
  -1   4   0        211.49        241.87        11.17 o
   0   4   0        210.07        221.08        10.06 o
   1   4   0        980.02        998.79        38.52 o
   2   4   0        399.86        394.32        13.47 o
   3   4   0          7.15         14.77         1.58 o
   4   4   0       1002.08        966.84        37.94 o
   5   4   0         38.62         59.01         1.33 o
   6   4   0         26.58         37.50         1.12 o
   7   4   0         90.25        112.76         2.08 o
   8   4   0         39.51         50.14         1.20 o
   9   4   0         18.59         24.03         1.25 o
  -5   5   0          0.60          1.13         0.29 o
  -4   5   0         21.73         20.41         1.56 o
  -3   5   0         85.30         87.43         4.17 o
  -2   5   0         68.21         73.81         2.05 o
  -1   5   0          3.19          4.44         0.69 o
   0   5   0        314.68        313.74         5.18 o
   1   5   0        429.36        397.46        24.49 o
   2   5   0        141.50        143.48         6.15 o
   3   5   0        369.11        370.42        13.65 o
   4   5   0         48.92         48.07         1.34 o
   5   5   0        204.76        208.88         2.75 o
   6   5   0        332.10        321.40         3.71 o
   7   5   0        168.18        174.73         2.88 o
   8   5   0         65.76         65.06         1.75 o
   9   5   0         25.36         22.30         1.00 o
  -4   6   0          2.12          3.53         0.44 o
  -3   6   0        256.75        255.31         5.83 o
  -2   6   0         21.47         21.85         1.24 o
  -1   6   0         32.03         32.26         1.40 o
   0   6   0         19.94         23.30         1.39 o
   1   6   0         13.26          9.13         0.78 o
   2   6   0          0.07          0.31         0.38 o
   3   6   0          3.38          5.96         0.49 o
   4   6   0        614.55        597.11         6.76 o
   5   6   0         23.17         26.85         1.10 o
   6   6   0         23.71         21.73         0.81 o
   7   6   0         31.09         33.52         1.06 o
   8   6   0          0.06          0.92         0.51 o
   9   6   0          0.08          6.27         1.03 o
  -3   7   0          5.19          2.76         0.37 o
  -2   7   0          0.89          1.37         0.65 o
  -1   7   0          5.96          4.54         0.55 o
   0   7   0          1.71          2.42         0.43 o
   1   7   0         20.53         19.27         0.94 o
   2   7   0         11.09          9.48         0.64 o
   3   7   0          3.44          4.57         0.47 o
   4   7   0        164.38        152.38         2.56 o
   5   7   0         48.21         49.97         1.53 o
   6   7   0        364.57        373.03         5.64 o
   7   7   0        500.57        498.59         6.55 o
   8   7   0         74.11         79.08         1.81 o
   9   7   0          6.55          5.55         0.71 o
  -1   8   0          4.36          6.08         0.56 o
   0   8   0          9.60          7.86         0.51 o
   1   8   0         14.22         12.88         0.65 o
   2   8   0         77.25         87.73         1.85 o
   3   8   0          4.52          6.82         0.56 o
   4   8   0         51.52         49.48         1.18 o
   5   8   0         75.64         78.91         1.93 o
   6   8   0        228.02        236.71         4.07 o
   7   8   0         70.60         66.56         1.51 o
   8   8   0         60.30         61.66         1.06 o
   1   9   0          0.75          0.47         0.35 o
   2   9   0         49.51         67.06         1.50 o
   3   9   0         23.45         27.33         1.04 o
   4   9   0          2.80          2.76         0.37 o
   5   9   0         26.28         25.25         1.17 o
   6   9   0          1.20          5.86         1.24 o
   7   9   0          2.65          1.33         0.31 o
  -7  -9   1         75.92         61.85         2.65 o
  -6  -9   1        161.51        158.33         6.20 o
  -5  -9   1         13.22         12.27         0.65 o
  -4  -9   1         16.84         15.71         0.68 o
  -3  -9   1          9.51         11.82         0.68 o
  -2  -9   1         73.04         94.62         2.11 o
  -1  -9   1         14.94         14.69         0.58 o
  -8  -8   1         33.63         28.34         0.92 o
  -7  -8   1         31.27         29.11         0.90 o
  -6  -8   1         79.24         83.60         2.42 o
  -5  -8   1         83.95         88.65         2.31 o
  -4  -8   1          2.82          5.76         0.49 o
  -3  -8   1          2.27          6.88         0.48 o
  -2  -8   1         17.63         17.44         0.71 o
  -1  -8   1          1.07          3.15         0.37 o
   0  -8   1          1.64          5.10         0.40 o
   1  -8   1          0.62          0.19         0.40 o
  -9  -7   1          5.46          5.42         0.61 o
  -8  -7   1          0.08          0.49         0.43 o
  -7  -7   1          2.24         23.39         1.02 o
  -6  -7   1         27.58         33.27         1.23 o
  -5  -7   1         17.74         20.87         0.96 o
  -4  -7   1          2.48          3.53         0.39 o
  -3  -7   1          0.14          1.04         0.34 o
  -2  -7   1          4.26          5.45         0.56 o
  -1  -7   1          5.48          6.08         0.61 o
   0  -7   1         26.52         24.29         1.08 o
   1  -7   1        205.21        197.06         3.82 o
   2  -7   1         29.45         29.05         1.63 o
   3  -7   1          0.19          0.22         0.23 o
  -9  -6   1          8.12         17.11         0.99 o
  -8  -6   1         31.02         39.90         2.02 o
  -7  -6   1         47.58         59.17         1.51 o
  -6  -6   1         57.01         65.95         1.45 o
  -5  -6   1         26.11         22.92         0.92 o
  -4  -6   1         21.99         23.74         0.91 o
  -3  -6   1         37.94         44.16         1.40 o
  -2  -6   1        185.46        164.23         3.53 o
  -1  -6   1        302.21        299.74         6.21 o
   0  -6   1        166.51        180.03         6.78 o
   1  -6   1        210.41        208.67         4.27 o
   2  -6   1          0.68          3.31         0.62 o
   3  -6   1         53.90         58.99         2.12 o
   4  -6   1          0.01          0.76         0.26 o
  -9  -5   1         16.11         14.01         1.42 o
  -8  -5   1         18.91         18.32         0.97 o
  -7  -5   1        216.31        232.55         3.18 o
  -6  -5   1         20.44         17.77         0.68 o
  -5  -5   1         53.36         48.81         1.11 o
  -4  -5   1        131.90        134.09         2.27 o
  -3  -5   1          5.36          5.40         0.92 o
  -2  -5   1         16.47         16.19         1.87 o
  -1  -5   1          2.40          1.87         0.59 o
   0  -5   1         29.13         26.41         1.76 o
   1  -5   1         82.87         95.01         4.76 o
   2  -5   1        126.89        124.36         3.44 o
   3  -5   1        223.01        217.47         4.93 o
   4  -5   1         10.97         11.16         1.61 o
   5  -5   1         68.67         64.82         1.85 o
  -9  -4   1         34.16         29.10         1.33 o
  -8  -4   1         12.73         12.05         0.55 o
  -7  -4   1        129.09        196.80         3.22 o
  -6  -4   1        538.23        519.31         5.74 o
  -5  -4   1        147.02        159.95         2.13 o
  -4  -4   1         53.79         66.78         4.80 o
  -3  -4   1        484.89        502.42        11.21 o
  -2  -4   1        496.04        566.61        23.54 o
  -1  -4   1        707.43        673.00        28.41 o
   0  -4   1       1228.79       1160.59        32.27 o
   1  -4   1       1026.09       1005.72        41.51 o
   2  -4   1        245.88        237.50         5.00 o
   3  -4   1         47.55         47.50         1.65 o
   4  -4   1          3.05          3.48         0.90 o
   5  -4   1         18.17         19.16         1.85 o
   6  -4   1          0.83          5.76         0.60 o
  -9  -3   1         12.79         15.67         0.83 o
  -8  -3   1          0.00          1.36         0.41 o
  -7  -3   1         52.88         48.07         1.73 o
  -6  -3   1        435.31        447.82         4.85 o
  -5  -3   1          0.03          6.84         1.15 o
  -4  -3   1        368.67        368.36        10.61 o
  -3  -3   1          2.87          2.49         0.63 o
  -2  -3   1          1.55         14.39         2.35 o
  -1  -3   1        111.95        143.56         5.89 o
   0  -3   1        238.54        253.51         9.45 o
   1  -3   1         88.71         88.53        11.18 o
   2  -3   1        242.07        247.20        10.46 o
   3  -3   1         36.20         32.08         1.76 o
   4  -3   1          2.90          3.68         0.67 o
   5  -3   1          3.84          5.68         0.71 o
   6  -3   1         19.37         26.18         1.11 o
   7  -3   1         28.07         23.97         1.52 o
  -9  -2   1          0.59          4.68         0.58 o
  -8  -2   1          3.66          3.08         0.78 o
  -7  -2   1        369.72        362.09         4.57 o
  -6  -2   1        138.31        129.38         2.04 o
  -5  -2   1         96.08        100.70         8.59 o
  -4  -2   1         84.68         76.74         3.27 o
  -3  -2   1        306.77        320.45        12.41 o
  -2  -2   1        391.52        417.66        14.52 o
  -1  -2   1      13281.45      14016.84       299.75 o
   0  -2   1      37487.83      44609.25       879.71 o
   1  -2   1        217.59        246.08        12.03 o
   2  -2   1        252.80        265.86         9.81 o
   3  -2   1        215.54        258.19         8.17 o
   4  -2   1         14.24         31.72         1.55 o
   5  -2   1         19.17         21.43         1.01 o
   6  -2   1        196.82        191.76         3.76 o
   7  -2   1        225.52        221.09        13.10 o
  -9  -1   1          1.45          2.73         0.60 o
  -8  -1   1          0.43          2.26         0.61 o
  -7  -1   1        242.41        244.98         3.76 o
  -6  -1   1        259.35        237.91         2.64 o
  -5  -1   1         96.14        102.19         4.92 o
  -4  -1   1         46.64         38.04         4.49 o
  -3  -1   1        189.27        179.63         9.28 o
  -2  -1   1      12125.37      11811.27       253.36 o
  -1  -1   1        807.58        732.68        23.79 o
   0  -1   1         26.12         19.55         1.08 o
   1  -1   1        609.83        558.44        19.93 o
   2  -1   1        896.46        790.45        19.83 o
   3  -1   1         50.23         48.47         2.66 o
   4  -1   1          2.74         10.09         1.65 o
   5  -1   1         15.39         16.93         0.80 o
   6  -1   1        270.45        271.22         3.81 o
   7  -1   1          0.01          1.23         0.41 o
   8  -1   1         30.87         27.78         1.53 o
  -8   0   1         62.53         66.64         2.08 o
  -7   0   1        236.80        260.20         4.03 o
  -6   0   1          5.28          7.05         0.44 o
  -5   0   1        292.83        288.44         4.43 o
  -4   0   1         63.08         99.78         8.10 o
  -3   0   1       1172.01       1126.81        69.01 o
  -2   0   1        587.88        572.76        16.18 o
  -1   0   1       3553.86       3159.06        95.99 o
   1   0   1       1196.90       1089.49        19.84 o
   2   0   1        104.37        165.85         4.40 o
   3   0   1       3418.85       3281.27        51.37 o
   4   0   1        112.60        129.82         7.38 o
   5   0   1         52.06         58.54         1.11 o
   6   0   1        241.17        286.68         3.92 o
   7   0   1         86.65         84.94         1.72 o
   8   0   1         42.76         41.01         1.85 o
  -8   1   1          0.02          1.13         0.58 o
  -7   1   1         21.26         19.25         0.85 o
  -6   1   1        130.33        121.14         2.65 o
  -5   1   1          0.97          1.23         0.30 o
  -4   1   1        150.83        141.24        10.59 o
  -3   1   1        487.99        471.65        18.91 o
  -2   1   1        207.50        202.31         9.63 o
  -1   1   1        792.06        800.62        27.15 o
   0   1   1        742.74        643.54        21.51 o
   1   1   1        133.16         86.21        39.87 o
   2   1   1        272.11        239.71        10.01 o
   3   1   1       1865.66       1765.45        33.46 o
   4   1   1         54.63         57.63         2.24 o
   5   1   1         23.56         34.20         3.02 o
   6   1   1          3.29          5.67         0.40 o
   7   1   1        177.53        180.69         2.76 o
   8   1   1         10.51         13.58         0.91 o
   9   1   1          7.13         10.16         0.69 o
  -7   2   1         35.67         53.01         1.78 o
  -6   2   1          9.87         11.78         0.72 o
  -5   2   1        176.01        175.40         3.84 o
  -4   2   1         93.04        102.16         3.51 o
  -3   2   1        691.61        749.23        21.43 o
  -2   2   1         87.84        109.53         8.01 o
  -1   2   1       1021.97       1113.24        38.94 o
   0   2   1       1156.35       1163.84        39.33 o
   1   2   1       1065.87       1064.40        35.33 o
   2   2   1       1031.85        919.64        17.76 o
   3   2   1        497.55        491.32        11.23 o
   4   2   1        110.54        111.89         7.26 o
   5   2   1        407.28        407.62        14.27 o
   6   2   1        789.17        771.36         6.65 o
   7   2   1          0.07          1.26         0.32 o
   8   2   1          0.27          2.34         0.57 o
   9   2   1          0.38          0.35         0.41 o
  -7   3   1          7.86          8.41         0.66 o
  -6   3   1          5.36          4.86         0.58 o
  -5   3   1          1.51          2.68         0.49 o
  -4   3   1        105.66        103.13         5.27 o
  -3   3   1         91.67         92.36         2.85 o
  -2   3   1        984.20        943.05        37.91 o
  -1   3   1         29.99         30.20         4.45 o
   0   3   1         58.17         53.61         5.36 o
   1   3   1       4371.08       4328.29       136.19 o
   2   3   1       2154.43       2155.02        48.79 o
   3   3   1          2.84          4.84         0.69 o
   4   3   1        165.51        190.89         5.51 o
   5   3   1        152.66        157.22         5.96 o
   6   3   1        304.15        282.78         2.87 o
   7   3   1        117.78        120.29         2.21 o
   8   3   1         32.06         36.22         1.12 o
   9   3   1          0.31          0.43         0.39 o
  -6   4   1         19.34         22.92         0.85 o
  -5   4   1         41.88         43.75         2.34 o
  -4   4   1         34.84         38.09         2.44 o
  -3   4   1         17.94         17.22         1.04 o
  -2   4   1        100.30        112.09         2.48 o
  -1   4   1          7.39         43.02         4.68 o
   0   4   1       1965.25       1992.80        49.93 o
   1   4   1          0.21         27.45         4.58 o
   2   4   1          2.91         33.33         2.32 o
   3   4   1          1.41          5.80         0.96 o
   4   4   1          3.44         27.15         3.08 o
   5   4   1        115.73        130.69         2.07 o
   6   4   1        566.11        544.53         5.39 o
   7   4   1          5.09          6.84         0.44 o
   8   4   1         34.46         46.41         1.16 o
   9   4   1          5.30          8.31         0.94 o
  -5   5   1         11.51         11.02         0.52 o
  -4   5   1         84.55         85.46         2.68 o
  -3   5   1         16.41         12.95         1.22 o
  -2   5   1         57.38         64.04         2.33 o
  -1   5   1        174.10        195.63         4.10 o
   0   5   1         35.88         43.26         2.39 o
   1   5   1         11.62          7.48         3.29 o
   2   5   1        166.05        148.38         5.23 o
   3   5   1        309.03        293.52         9.22 o
   4   5   1         17.78         22.89         1.46 o
   5   5   1         32.08         37.25         0.97 o
   6   5   1        203.80        241.13         2.91 o
   7   5   1        187.14        193.47         3.15 o
   8   5   1          2.30          2.61         0.39 o
   9   5   1          2.83          5.51         0.56 o
  -4   6   1          0.17          1.61         0.37 o
  -3   6   1         57.09         69.50         2.35 o
  -2   6   1        174.86        179.93         4.18 o
  -1   6   1         32.01         33.23         1.26 o
   0   6   1        246.15        225.72         4.35 o
   1   6   1          5.40          5.08         0.82 o
   2   6   1        221.13        196.05         3.88 o
   3   6   1          0.16          0.40         0.37 o
   4   6   1        216.40        208.32         3.29 o
   5   6   1        124.68        127.48         3.02 o
   6   6   1        239.04        254.34         3.70 o
   7   6   1          6.17          9.12         0.51 o
   8   6   1         81.31         80.17         3.96 o
   9   6   1          1.87          1.28         1.08 o
  -3   7   1         11.78         12.23         0.66 o
  -2   7   1         31.91         31.24         1.84 o
  -1   7   1         14.35         13.45         0.69 o
   0   7   1         38.67         39.73         1.25 o
   1   7   1         13.21         12.24         0.63 o
   2   7   1         20.12         15.77         0.79 o
   3   7   1         37.81         46.38         1.25 o
   4   7   1        548.31        524.03         7.11 o
   5   7   1        331.15        321.49         5.94 o
   6   7   1         18.22         24.60         0.93 o
   7   7   1         16.36         16.99         0.87 o
   8   7   1         16.58         21.17         0.85 o
   9   7   1          9.79          7.85         0.71 o
  -1   8   1          6.65          8.53         0.66 o
   0   8   1          0.69          0.27         0.41 o
   1   8   1         11.20         16.01         0.81 o
   2   8   1         31.20         30.83         1.08 o
   3   8   1        304.85        299.74         4.44 o
   4   8   1          3.32          4.67         0.78 o
   5   8   1          7.97         11.70         1.15 o
   6   8   1          1.49          3.94         0.51 o
   7   8   1        137.71        145.79         2.69 o
   8   8   1          4.36          5.31         0.35 o
   1   9   1          9.50          8.10         0.68 o
   2   9   1          9.84         13.92         1.01 o
   3   9   1         12.48         14.36         0.89 o
   4   9   1          5.90          5.19         0.49 o
   5   9   1          6.93          8.18         0.56 o
   6   9   1          1.18          0.55         0.28 o
   7   9   1          1.87          1.42         0.48 o
  -6  -9   2         18.09         20.13         1.58 o
  -5  -9   2          3.99          3.36         0.43 o
  -4  -9   2          0.47          1.54         0.29 o
  -3  -9   2          6.30          5.98         0.50 o
  -2  -9   2         70.94         81.57         1.68 o
  -1  -9   2          1.90          2.51         0.30 o
  -8  -8   2        117.04         99.36         2.67 o
  -7  -8   2         58.99         55.19         2.38 o
  -6  -8   2          0.01         12.78         0.72 o
  -5  -8   2         72.58         74.94         1.81 o
  -4  -8   2        117.02        120.14         2.64 o
  -3  -8   2         27.34         33.72         1.14 o
  -2  -8   2         89.44         82.72         1.97 o
  -1  -8   2          1.14          2.94         0.41 o
   0  -8   2          0.08          6.81         0.46 o
   1  -8   2         62.43         57.94         1.67 o
  -9  -7   2         37.72         30.34         1.45 o
  -8  -7   2          3.35          2.43         0.58 o
  -7  -7   2        175.23        178.54         3.04 o
  -6  -7   2        289.14        301.14         5.77 o
  -5  -7   2        134.47        128.36         3.52 o
  -4  -7   2         84.61         83.71         1.85 o
  -3  -7   2         16.54         13.44         0.68 o
  -2  -7   2         52.76         49.43         1.90 o
  -1  -7   2         26.05         20.53         0.98 o
   0  -7   2         32.48         26.67         1.24 o
   1  -7   2         11.99          9.07         0.73 o
   2  -7   2          0.22          0.42         0.55 o
   3  -7   2          5.80          4.91         0.76 o
  -9  -6   2          7.84          8.26         1.00 o
  -8  -6   2          1.59          5.01         0.60 o
  -7  -6   2        325.22        369.80         4.90 o
  -6  -6   2        152.74        157.26         3.17 o
  -5  -6   2         71.86         66.00         1.45 o
  -4  -6   2        582.80        540.34         6.38 o
  -3  -6   2          0.09          0.29         0.48 o
  -2  -6   2         49.56         52.64         1.79 o
  -1  -6   2        293.19        271.08         6.69 o
   0  -6   2       1715.29       1707.38        28.79 o
   1  -6   2         57.34         47.38         1.72 o
   2  -6   2          4.19          9.72         0.87 o
   3  -6   2          0.02          1.14         0.56 o
   4  -6   2          1.47          0.62         0.27 o
  -9  -5   2          0.00          0.15         0.22 o
  -8  -5   2          0.35          3.49         0.46 o
  -7  -5   2        270.12        258.80         4.39 o
  -6  -5   2         17.58         40.29         1.01 o
  -5  -5   2        256.35        256.93         3.19 o
  -4  -5   2          3.66          4.99         0.45 o
  -3  -5   2          1.51          0.32         0.39 o
  -2  -5   2        103.21        103.39         5.20 o
  -1  -5   2        302.21        295.41         8.40 o
   0  -5   2         64.86         67.06         2.50 o
   1  -5   2         36.12         26.84         1.27 o
   2  -5   2         87.93         93.68         2.35 o
   3  -5   2          4.84          5.99         0.70 o
   4  -5   2          1.80          1.26         0.84 o
   5  -5   2          1.94          2.73         0.48 o
  -9  -4   2          2.33          2.95         0.42 o
  -8  -4   2        286.11        269.30         4.30 o
  -7  -4   2        381.70        392.77         5.49 o
  -6  -4   2        139.93        169.79         2.98 o
  -5  -4   2          3.18         23.80         0.72 o
  -4  -4   2        118.90        139.83         7.83 o
  -3  -4   2        210.67        228.88         6.09 o
  -2  -4   2        107.97        114.15         5.10 o
  -1  -4   2       4799.66       5263.98       189.21 o
   0  -4   2       5537.70       5742.73       130.41 o
   1  -4   2          0.41         14.22         3.77 o
   2  -4   2         30.60         27.11         1.25 o
   3  -4   2        179.97        185.42         3.42 o
   4  -4   2          1.48          2.34         0.58 o
   5  -4   2          9.50         11.34         0.95 o
   6  -4   2        154.97        159.65         2.62 o
  -9  -3   2          0.10          1.96         0.32 o
  -8  -3   2          8.03         10.53         0.80 o
  -7  -3   2        238.62        250.75         3.99 o
  -6  -3   2        106.77        101.77         1.72 o
  -5  -3   2         44.24         54.81         2.13 o
  -4  -3   2          0.00          3.66         0.70 o
  -3  -3   2        677.10        655.57        14.00 o
  -2  -3   2         20.45         19.94         2.34 o
  -1  -3   2          0.10         18.63         2.58 o
   0  -3   2       2899.17       3077.45        58.00 o
   1  -3   2        680.60        667.07        46.77 o
   2  -3   2        442.68        461.20        21.94 o
   3  -3   2          8.28          8.56         0.59 o
   4  -3   2          0.29          4.08         0.61 o
   5  -3   2        183.35        188.89         4.54 o
   6  -3   2         69.28         63.69         1.62 o
   7  -3   2         54.09         47.68         2.68 o
  -9  -2   2          7.96         10.54         1.71 o
  -8  -2   2        181.63        179.44         3.87 o
  -7  -2   2          1.95         10.71         0.60 o
  -6  -2   2          1.75         23.85         0.88 o
  -5  -2   2        286.93        288.33        11.32 o
  -4  -2   2        459.65        493.97        11.42 o
  -3  -2   2        195.21        164.61         6.87 o
  -2  -2   2       1452.39       1436.74        26.91 o
  -1  -2   2       5465.11       5710.11       123.72 o
   0  -2   2       9998.23      10704.08       188.75 o
   1  -2   2       2867.08       2833.00        52.89 o
   2  -2   2        140.75        201.91        11.04 o
   3  -2   2        128.69        125.90         7.59 o
   4  -2   2        359.23        368.36         5.05 o
   5  -2   2        112.95        112.51         2.37 o
   6  -2   2         23.26         53.90         1.82 o
   7  -2   2        126.43        130.95         4.00 o
  -9  -1   2         15.21         14.72         0.81 o
  -8  -1   2          4.35          5.90         0.58 o
  -7  -1   2         43.18         50.86         1.24 o
  -6  -1   2          9.82          9.98         0.45 o
  -5  -1   2         14.94         15.80         0.73 o
  -4  -1   2        216.73        211.83         5.97 o
  -3  -1   2         24.59         26.03         1.80 o
  -2  -1   2       6739.12       6364.62       137.54 o
  -1  -1   2       1477.69       1418.71        31.38 o
   0  -1   2       1769.80       1639.97        52.09 o
   1  -1   2       1783.25       1779.19        44.45 o
   2  -1   2          3.37          5.87         1.06 o
   3  -1   2        728.37        699.27        13.22 o
   4  -1   2         70.30         64.84         2.98 o
   5  -1   2        114.00        125.87         2.37 o
   6  -1   2          7.91         10.95         0.62 o
   7  -1   2         49.23         50.68         1.49 o
   8  -1   2          3.61          6.16         0.90 o
  -8   0   2         32.10         31.64         2.52 o
  -7   0   2         16.05         55.57         1.39 o
  -6   0   2          5.94          6.55         0.44 o
  -5   0   2          3.37          6.69         0.42 o
  -4   0   2        106.17         98.39         4.20 o
  -3   0   2        246.63        326.60         6.94 o
  -2   0   2      11367.49      11266.25       153.20 o
  -1   0   2        972.97        908.29        12.88 o
   0   0   2       1879.94       1807.94        55.43 o
   1   0   2        185.89        175.68         2.81 o
   2   0   2       1846.70       1799.43        23.04 o
   3   0   2        198.50        273.07         5.90 o
   4   0   2        328.15        325.62         7.62 o
   5   0   2        143.09        143.25         2.08 o
   6   0   2        829.00        839.17         9.18 o
   7   0   2         63.77         72.85         1.76 o
   8   0   2         15.42         14.48         1.76 o
  -8   1   2         21.22         -0.06         0.15 o
  -7   1   2          1.93          1.29         0.36 o
  -6   1   2         84.32         76.66         1.70 o
  -5   1   2         72.58         74.89         1.74 o
  -4   1   2         52.89         56.53         6.55 o
  -3   1   2        150.79        141.88         8.20 o
  -2   1   2        213.74        198.05         9.60 o
  -1   1   2        209.76        169.43         5.48 o
   0   1   2       3706.17       3368.87        73.31 o
   1   1   2       1451.14       1277.79        23.20 o
   2   1   2       3352.86       3228.11        57.79 o
   3   1   2          3.44          5.01         1.01 o
   4   1   2          2.42         21.82         2.63 o
   5   1   2        130.51        141.98         7.88 o
   6   1   2        318.12        308.01         3.52 o
   7   1   2        149.59        141.90         2.67 o
   8   1   2         65.74         68.92         3.28 o
   9   1   2          0.37          1.00         0.39 o
  -7   2   2          6.97         13.51         1.02 o
  -6   2   2         38.30         41.97         1.43 o
  -5   2   2          0.51          2.20         0.52 o
  -4   2   2        139.37        136.97         3.81 o
  -3   2   2         41.17         42.36         5.26 o
  -2   2   2        291.64        357.29        16.69 o
  -1   2   2        137.63        319.91        14.47 o
   0   2   2       3645.40       3481.68       109.35 o
   1   2   2         21.50        132.52         6.74 o
   2   2   2       1226.56       1253.75        32.23 o
   3   2   2       1444.42       1204.66        41.62 o
   4   2   2         32.47         28.30         3.90 o
   5   2   2          1.11         -0.65         1.35 o
   6   2   2         38.75         36.17         0.83 o
   7   2   2          8.54         18.82         0.73 o
   8   2   2        171.76        192.29         4.91 o
   9   2   2          0.83          2.02         0.74 o
  -7   3   2         13.18         11.17         0.69 o
  -6   3   2         55.22         51.01         1.91 o
  -5   3   2         61.97         60.28         2.31 o
  -4   3   2        117.24        107.45         3.80 o
  -3   3   2         75.50         71.73         2.64 o
  -2   3   2        535.51        559.83        25.68 o
  -1   3   2         88.33         92.38         7.97 o
   0   3   2         95.37         86.94         6.88 o
   1   3   2         10.71         20.23         3.13 o
   2   3   2        175.62        177.40         5.45 o
   3   3   2        109.21        116.20         4.09 o
   4   3   2        183.84        196.62        11.56 o
   5   3   2         20.53         23.65         4.19 o
   6   3   2        432.11        430.52         4.53 o
   7   3   2        357.01        346.98         4.83 o
   8   3   2          0.01          0.32         0.38 o
   9   3   2         30.49         23.96         2.71 o
  -6   4   2         13.01         11.17         0.94 o
  -5   4   2         74.06         79.71         4.18 o
  -4   4   2         12.43         10.30         1.63 o
  -3   4   2        380.12        367.93        11.43 o
  -2   4   2          0.00          2.27         0.47 o
  -1   4   2          7.72         27.35         5.29 o
   0   4   2         34.81         51.53         6.78 o
   1   4   2         22.04         70.62         7.16 o
   2   4   2          3.34         67.53         4.64 o
   3   4   2         29.26         63.28         4.64 o
   4   4   2        402.64        402.23        22.34 o
   5   4   2        148.77        163.08         2.17 o
   6   4   2        347.81        371.68         3.38 o
   7   4   2        108.62        104.31         1.64 o
   8   4   2        125.22        124.86         2.22 o
   9   4   2         37.32         36.76         1.66 o
  -5   5   2        129.52        126.50         3.55 o
  -4   5   2         22.92         21.81         1.24 o
  -3   5   2        195.31        200.33         6.73 o
  -2   5   2          9.39         11.95         1.05 o
  -1   5   2          0.58          5.93         0.60 o
   0   5   2         18.24         15.80         1.11 o
   1   5   2         13.67         13.36         4.03 o
   2   5   2         32.77         30.66         3.74 o
   3   5   2          3.22         10.58         1.18 o
   4   5   2         92.06         92.25         2.69 o
   5   5   2        401.51        410.89         4.38 o
   6   5   2         19.76         19.65         0.64 o
   7   5   2          8.20          8.89         0.49 o
   8   5   2        266.61        278.06         4.81 o
   9   5   2         14.93         10.88         0.71 o
  -4   6   2         40.77         37.33         1.40 o
  -3   6   2         55.38         51.05         1.61 o
  -2   6   2        144.20        153.83         4.38 o
  -1   6   2         13.20         16.68         0.98 o
   0   6   2         91.48         96.68         2.82 o
   1   6   2        100.93        103.18         3.63 o
   2   6   2        507.90        483.37         5.89 o
   3   6   2       1102.37       1059.57        11.89 o
   4   6   2          4.93          6.83         0.50 o
   5   6   2         25.44         26.10         0.87 o
   6   6   2          2.01         22.56         0.76 o
   7   6   2         37.36         43.03         1.15 o
   8   6   2          0.20          2.87         0.51 o
   9   6   2         48.58         51.81         1.79 o
  -3   7   2         67.77         53.11         2.74 o
  -2   7   2         30.79         36.10         2.81 o
  -1   7   2          8.97          9.59         0.66 o
   0   7   2          0.95          1.02         0.38 o
   1   7   2         32.50         29.80         1.02 o
   2   7   2          1.83          2.01         0.36 o
   3   7   2         79.97         72.73         2.10 o
   4   7   2        144.45        150.58         3.14 o
   5   7   2        233.54        227.14         3.81 o
   6   7   2         37.89         36.05         1.03 o
   7   7   2          0.67          0.34         0.34 o
   8   7   2          2.33          4.57         0.57 o
   9   7   2          0.05          2.03         0.25 o
  -1   8   2          3.92          4.81         0.69 o
   0   8   2         10.69          8.72         0.80 o
   1   8   2          4.75          5.42         0.54 o
   2   8   2          0.48          2.10         0.39 o
   3   8   2         57.07         61.72         1.85 o
   4   8   2         19.69         20.17         0.97 o
   5   8   2          1.87          5.18         0.58 o
   6   8   2        133.44        131.81         3.03 o
   7   8   2         28.78         26.25         0.84 o
   8   8   2         25.90         22.71         0.98 o
   1   9   2         20.05          6.31         9.08 o
   2   9   2          0.02         -0.12         0.25 o
   3   9   2          5.53          5.04         0.70 o
   4   9   2         81.93         64.37         1.84 o
   5   9   2         13.65         13.84         1.03 o
   6   9   2         17.27         15.16         0.77 o
   7   9   2          0.00          0.39         0.26 o
  -6  -9   3          5.47          5.45         0.87 o
  -5  -9   3          0.92          1.33         0.39 o
  -4  -9   3          9.08         11.88         0.63 o
  -3  -9   3          1.55          2.63         0.37 o
  -2  -9   3          0.54          0.72         0.24 o
  -1  -9   3          3.46          1.80         0.39 o
  -8  -8   3         77.15         76.30         3.10 o
  -7  -8   3        160.95        158.65         3.03 o
  -6  -8   3         11.03         17.18         1.13 o
  -5  -8   3         82.22         82.77         2.29 o
  -4  -8   3          0.06          1.53         0.40 o
  -3  -8   3          2.82          4.84         0.56 o
  -2  -8   3         23.18         20.12         0.83 o
  -1  -8   3        273.01        253.44         3.85 o
   0  -8   3        177.99        168.69         3.56 o
   1  -8   3         25.59         25.62         1.09 o
  -8  -7   3          2.95          3.38         0.51 o
  -7  -7   3         48.50         41.92         1.17 o
  -6  -7   3        331.91        345.10         7.37 o
  -5  -7   3         92.93         88.70         2.49 o
  -4  -7   3         36.66         33.58         1.29 o
  -3  -7   3         36.44         36.67         1.35 o
  -2  -7   3         23.46         29.70         1.24 o
  -1  -7   3         66.45         57.94         1.83 o
   0  -7   3          1.91          2.54         0.52 o
   1  -7   3          0.03          0.46         0.35 o
   2  -7   3          3.53          2.61         0.53 o
   3  -7   3          4.87          5.14         0.71 o
  -9  -6   3         16.49         16.03         1.23 o
  -8  -6   3         45.45         43.08         1.40 o
  -7  -6   3        165.01        191.65         4.25 o
  -6  -6   3         64.69         73.59         2.00 o
  -5  -6   3         10.48          9.40         0.59 o
  -4  -6   3         20.25         15.02         0.76 o
  -3  -6   3         62.47         61.06         1.96 o
  -2  -6   3        194.37        195.99         4.01 o
  -1  -6   3       1355.10       1311.44        20.06 o
   0  -6   3        193.23        174.01         4.94 o
   1  -6   3        453.17        447.96         7.65 o
   2  -6   3         42.11         47.38         1.77 o
   3  -6   3          0.07          3.14         0.68 o
   4  -6   3          0.39          1.98         0.35 o
  -9  -5   3          1.08          3.00         0.79 o
  -8  -5   3          2.17          2.57         0.42 o
  -7  -5   3         76.39         89.41         1.77 o
  -6  -5   3        285.70        286.85         3.72 o
  -5  -5   3         31.77         31.49         0.90 o
  -4  -5   3        195.97        204.75         3.32 o
  -3  -5   3         98.36         80.56         2.09 o
  -2  -5   3        449.67        444.94         9.18 o
  -1  -5   3         36.28         43.12         1.72 o
   0  -5   3         29.34         35.03         2.09 o
   1  -5   3        336.92        325.49         5.40 o
   2  -5   3         74.61         68.86         1.96 o
   3  -5   3         50.06         50.53         1.82 o
   4  -5   3         34.08         35.83         1.43 o
   5  -5   3         30.37         28.93         1.57 o
  -9  -4   3          5.05          4.71         0.53 o
  -8  -4   3          9.04          9.60         0.55 o
  -7  -4   3          0.01          0.25         0.35 o
  -6  -4   3         98.49        139.68         2.41 o
  -5  -4   3        251.54        281.03         4.98 o
  -4  -4   3         36.30         89.01         5.67 o
  -3  -4   3        155.72        184.14         4.77 o
  -2  -4   3        815.63        915.37        16.24 o
  -1  -4   3       2733.50       2865.76        94.89 o
   0  -4   3       1116.79       1101.23        44.19 o
   1  -4   3        360.05        373.98        20.99 o
   2  -4   3        128.93        113.63         2.71 o
   3  -4   3         27.87         26.53         1.22 o
   4  -4   3         82.42         87.01         2.59 o
   5  -4   3         37.76         36.46         1.31 o
   6  -4   3          5.91          9.04         0.97 o
  -9  -3   3          3.84          6.17         0.43 o
  -8  -3   3         10.98         16.11         0.85 o
  -7  -3   3        100.72         99.88         2.12 o
  -6  -3   3          0.11          4.19         0.50 o
  -5  -3   3         70.80         68.59         1.62 o
  -4  -3   3        421.78        410.56        16.08 o
  -3  -3   3        272.33        259.29        12.11 o
  -2  -3   3        938.87        839.00        17.18 o
  -1  -3   3       1110.43       1074.51        38.20 o
   0  -3   3       1257.57       1389.78        35.10 o
   1  -3   3       1010.67       1032.06        45.91 o
   2  -3   3        161.08        163.88        11.43 o
   3  -3   3         12.69         15.19         0.96 o
   4  -3   3          4.27          4.27         0.62 o
   5  -3   3         15.10         19.10         1.24 o
   6  -3   3          0.04          4.03         0.54 o
   7  -3   3         62.11         52.28         2.49 o
  -9  -2   3          0.08          0.41         0.29 o
  -8  -2   3         86.41         87.73         2.36 o
  -7  -2   3          4.92         43.60         1.15 o
  -6  -2   3         32.50         37.81         1.17 o
  -5  -2   3        163.56        152.48         5.18 o
  -4  -2   3       1447.48       1600.55        30.88 o
  -3  -2   3        833.56        807.24        17.93 o
  -2  -2   3        322.12        307.58         7.17 o
   0  -2   3        664.94        690.62        18.38 o
   1  -2   3         27.72         38.18         3.14 o
   2  -2   3        177.78        248.74        12.66 o
   3  -2   3        248.50        264.85         7.16 o
   4  -2   3        172.13        160.44         2.63 o
   5  -2   3         48.98         42.47         1.24 o
   6  -2   3        141.83        140.31         2.81 o
   7  -2   3          2.99          3.22         0.67 o
  -9  -1   3         15.92         15.10         0.80 o
  -8  -1   3          0.03          0.22         0.31 o
  -7  -1   3          1.63          1.35         0.35 o
  -6  -1   3         15.62         22.64         0.67 o
  -5  -1   3        415.24        410.78         4.83 o
  -4  -1   3       2512.82       2483.52        54.70 o
  -3  -1   3          0.84         11.16         1.22 o
  -2  -1   3        380.87        370.99         9.19 o
  -1  -1   3        672.28        656.26        15.31 o
   0  -1   3         16.94         26.56         2.42 o
   1  -1   3         21.48         16.22        12.87 o
   2  -1   3       1346.45       1329.26        30.72 o
   3  -1   3        112.39        109.73         4.37 o
   4  -1   3         90.07        124.55         4.01 o
   5  -1   3         33.96         39.92         1.33 o
   6  -1   3        384.16        366.24         4.50 o
   7  -1   3         26.68         29.37         1.15 o
   8  -1   3          1.44          2.36         0.48 o
  -8   0   3         26.59         34.78         1.36 o
  -7   0   3          0.16         17.39         0.69 o
  -6   0   3         40.04         51.51         1.12 o
  -5   0   3          6.55         20.75         0.67 o
  -4   0   3         95.19        115.04         3.96 o
  -3   0   3        212.37        188.01         4.06 o
  -2   0   3      36282.73      38148.00       790.59 o
  -1   0   3       1126.20       1040.39        14.75 o
   0   0   3         30.79         26.83         1.87 o
   1   0   3        259.78        237.47         4.53 o
   2   0   3        173.87        200.86         3.66 o
   3   0   3        933.66        943.44        18.65 o
   4   0   3        205.61        218.33         5.22 o
   5   0   3         21.82         29.28         0.84 o
   6   0   3        110.05        111.86         1.74 o
   7   0   3          1.30          9.83         0.66 o
   8   0   3         15.53         34.97         3.13 o
  -8   1   3         27.01         25.43         1.24 o
  -7   1   3         23.13         27.24         0.98 o
  -6   1   3          4.26          2.99         0.36 o
  -5   1   3         58.92         57.72         1.53 o
  -4   1   3         83.40         77.47         4.32 o
  -3   1   3         38.44         52.61         2.86 o
  -2   1   3        178.87        181.50        13.88 o
  -1   1   3        371.79        318.45         9.40 o
   0   1   3       3343.81       3199.46        69.98 o
   1   1   3       1502.00       1356.86        30.25 o
   2   1   3         94.63         88.96         2.78 o
   3   1   3        248.78        244.85         6.61 o
   4   1   3        230.32        244.72         5.78 o
   5   1   3         35.40         36.90         1.31 o
   6   1   3        211.35        203.49         2.78 o
   7   1   3        100.12         91.57         2.98 o
   8   1   3        109.90         96.82         2.91 o
   9   1   3          1.58          1.32         0.58 o
  -7   2   3          0.25          0.67         0.61 o
  -6   2   3          8.43         16.33         0.90 o
  -5   2   3         14.43         16.35         0.84 o
  -4   2   3         10.02         30.94         1.82 o
  -3   2   3        351.18        356.15        10.23 o
  -2   2   3          1.58         44.32         4.94 o
  -1   2   3        362.41        401.66        17.26 o
   0   2   3        753.25        766.23        27.52 o
   1   2   3        126.91        240.03        10.47 o
   2   2   3        660.09        646.59        13.20 o
   3   2   3       1295.69       1170.31        23.02 o
   4   2   3        713.45        731.85        18.19 o
   5   2   3          2.49         10.81         3.00 o
   6   2   3         22.75         45.75         0.87 o
   7   2   3          1.99         20.60         0.70 o
   8   2   3          1.34         10.80         0.75 o
   9   2   3          3.56          7.24         0.75 o
  -7   3   3         19.87         16.84         1.55 o
  -6   3   3          0.26          0.38         0.26 o
  -5   3   3         16.13         14.25         0.84 o
  -4   3   3        612.96        601.01        11.28 o
  -3   3   3        442.98        453.85        16.23 o
  -2   3   3         21.11         12.36         3.39 o
  -1   3   3        481.79        483.19        21.89 o
   0   3   3       2478.44       2512.47        82.86 o
   1   3   3        619.32        547.06        21.94 o
   2   3   3        102.17         99.15         3.83 o
   3   3   3         28.45         34.32         1.82 o
   4   3   3        720.35        718.92        18.18 o
   5   3   3        282.84        288.11        16.13 o
   6   3   3         12.81         14.51         0.62 o
   7   3   3          0.69          1.67         0.36 o
   8   3   3        161.65        165.01         3.04 o
   9   3   3          5.88          9.16         1.23 o
  -6   4   3         18.59         16.57         0.83 o
  -5   4   3         90.95         88.10         2.83 o
  -4   4   3          0.75          1.70         0.56 o
  -3   4   3          3.75          2.18         1.57 o
  -2   4   3         10.08          9.52         0.78 o
  -1   4   3        106.00        106.81        10.04 o
   0   4   3         95.85        113.59         9.59 o
   1   4   3        253.14        281.65        15.45 o
   2   4   3         32.21         79.91         3.13 o
   3   4   3       1130.95       1199.11        25.01 o
   4   4   3         80.03         88.24         7.81 o
   5   4   3         25.59         29.57         0.74 o
   6   4   3         28.15         63.88         1.08 o
   7   4   3         72.24         68.98         1.21 o
   8   4   3         59.67         61.50         1.41 o
   9   4   3         35.74         33.88         2.10 o
  -5   5   3         25.90         24.63         1.32 o
  -4   5   3        127.85        124.27         3.37 o
  -3   5   3         35.78         37.92         2.14 o
  -2   5   3        109.56        114.24         3.27 o
  -1   5   3        120.10        117.26         2.79 o
   0   5   3        387.33        389.12         6.69 o
   1   5   3         81.47         84.23         8.91 o
   2   5   3        240.89        251.93        11.25 o
   3   5   3        152.37        181.88         7.16 o
   4   5   3        205.20        192.62         3.43 o
   5   5   3         20.15         22.20         0.73 o
   6   5   3          4.54          6.96         0.42 o
   7   5   3          4.71          5.93         0.38 o
   8   5   3          0.45          3.82         0.46 o
   9   5   3          3.87          8.10         0.77 o
  -4   6   3          1.77          5.16         0.49 o
  -3   6   3          3.96          6.42         1.45 o
  -2   6   3          1.81          5.86         1.07 o
  -1   6   3         15.90         17.37         1.23 o
   0   6   3          1.92          2.85         0.46 o
   1   6   3          6.58          5.14         0.60 o
   2   6   3        672.91        634.43         7.60 o
   3   6   3        150.75        151.19         2.80 o
   4   6   3         10.94         12.15         0.91 o
   5   6   3          1.48          1.93         0.36 o
   6   6   3         91.59         94.28         1.66 o
   7   6   3          9.80         20.26         0.94 o
   8   6   3         40.79         45.48         1.54 o
   9   6   3          0.83          8.07         0.57 o
  -3   7   3          0.87          2.00         0.37 o
  -2   7   3          7.43          6.80         0.88 o
  -1   7   3          1.10          1.47         0.67 o
   0   7   3          5.23          2.66         0.43 o
   1   7   3         10.06          8.89         0.72 o
   2   7   3        197.34        189.15         2.82 o
   3   7   3        112.91        101.36         2.08 o
   4   7   3        411.06        393.23         5.71 o
   5   7   3        513.91        509.30         7.25 o
   6   7   3         59.24         61.92         1.33 o
   7   7   3         20.30         22.23         0.75 o
   8   7   3         17.66         15.73         1.42 o
   9   7   3          2.62          2.63         0.36 o
  -1   8   3         15.30         14.90         0.87 o
   0   8   3         32.10         36.44         1.74 o
   1   8   3         16.66         19.62         1.09 o
   2   8   3         60.39         56.47         1.54 o
   3   8   3         54.77         61.31         1.48 o
   4   8   3        103.78        100.87         2.02 o
   5   8   3         67.87         69.34         2.03 o
   6   8   3         97.21        102.34         1.87 o
   7   8   3         34.52         28.03         0.79 o
   8   8   3          0.42          0.52         0.22 o
   1   9   3         70.75         81.18         2.74 o
   2   9   3          8.80          9.96         0.56 o
   3   9   3          0.01          0.36         0.28 o
   4   9   3          2.12          1.82         0.27 o
   5   9   3          5.38          3.83         0.46 o
   6   9   3          0.88          1.15         0.25 o
   7   9   3         11.40          7.61         0.71 o
  -6  -9   4          0.94          2.29         0.61 o
  -5  -9   4          3.14          2.43         0.45 o
  -4  -9   4         36.27         41.86         1.63 o
  -3  -9   4          2.80          1.21         1.16 o
  -2  -9   4         17.96         21.87         0.89 o
  -8  -8   4        157.02        129.18         5.32 o
  -7  -8   4          8.80          7.98         0.42 o
  -6  -8   4          8.16          7.38         0.47 o
  -5  -8   4          3.64          4.75         0.57 o
  -4  -8   4        103.83        105.14         2.35 o
  -3  -8   4         36.01         33.02         1.10 o
  -2  -8   4        194.14        185.20         2.89 o
  -1  -8   4        212.58        197.47         3.34 o
   0  -8   4        196.20        194.69         3.81 o
   1  -8   4         50.41         46.99         1.32 o
  -8  -7   4        124.61        118.08         3.46 o
  -7  -7   4        162.79        163.25         3.67 o
  -6  -7   4         47.21         52.06         2.35 o
  -5  -7   4          5.00          5.47         0.56 o
  -4  -7   4         14.00         14.95         0.99 o
  -3  -7   4          8.56         10.75         0.67 o
  -2  -7   4         16.30         15.95         0.92 o
  -1  -7   4        333.69        303.04         5.03 o
   0  -7   4          1.60          4.59         0.57 o
   1  -7   4          2.59          2.05         0.36 o
   2  -7   4         11.95         12.42         0.71 o
   3  -7   4          8.56          7.89         0.59 o
  -9  -6   4          2.73          4.48         0.46 o
  -8  -6   4         35.28         32.58         1.23 o
  -7  -6   4          5.42          7.60         0.67 o
  -6  -6   4         61.61         84.27         2.12 o
  -5  -6   4         50.16         57.57         1.84 o
  -4  -6   4         45.18         45.71         1.95 o
  -3  -6   4        172.91        165.38         3.37 o
  -2  -6   4         79.51         72.07         2.14 o
  -1  -6   4       1474.43       1380.86        21.07 o
   0  -6   4        144.89        132.81         6.25 o
   1  -6   4          4.13         10.86         0.84 o
   2  -6   4         81.48         70.96         2.47 o
   3  -6   4         46.49         42.35         2.42 o
   4  -6   4         12.44         12.31         0.63 o
  -9  -5   4         29.57         25.94         1.90 o
  -8  -5   4         45.23         34.81         1.15 o
  -7  -5   4          1.82          8.92         0.59 o
  -6  -5   4          1.14          3.16         0.39 o
  -5  -5   4        136.48        127.09         2.32 o
  -4  -5   4         17.92         19.08         0.74 o
  -3  -5   4         69.75         71.12         1.62 o
  -2  -5   4          8.96          9.67         0.96 o
  -1  -5   4        106.89        110.50         2.87 o
   0  -5   4        128.52        103.71         3.91 o
   1  -5   4         88.93         78.63         2.29 o
   2  -5   4        138.49        134.95         2.69 o
   3  -5   4         54.69         52.50         1.83 o
   4  -5   4          7.74          5.69         0.52 o
   5  -5   4          1.67          1.37         0.32 o
  -9  -4   4          0.01          5.18         0.51 o
  -8  -4   4        163.20        165.93         2.57 o
  -7  -4   4          0.61          8.13         0.58 o
  -6  -4   4         63.98         74.76         1.72 o
  -5  -4   4          8.67         23.43         0.80 o
  -4  -4   4         16.81         73.01         5.09 o
  -3  -4   4        176.57        235.37         7.35 o
  -2  -4   4        359.65        378.39         8.05 o
  -1  -4   4        170.69        236.62         9.81 o
   0  -4   4        144.07        130.45        10.56 o
   1  -4   4        137.54        137.59         4.73 o
   2  -4   4         37.52         35.96         1.30 o
   3  -4   4         15.55         13.23         0.72 o
   4  -4   4        117.64        114.90         6.50 o
   5  -4   4        114.54        112.17         3.79 o
   6  -4   4         40.53         31.77         1.33 o
  -9  -3   4          0.79          1.16         0.28 o
  -8  -3   4          2.08          3.35         0.47 o
  -7  -3   4         11.62         12.09         0.78 o
  -6  -3   4         24.68         23.61         0.93 o
  -5  -3   4        279.13        290.50         3.89 o
  -4  -3   4          0.04          4.84         0.84 o
  -3  -3   4         11.20         11.34         1.64 o
  -2  -3   4          7.02          3.23         0.80 o
  -1  -3   4          8.05          7.39         1.48 o
   0  -3   4        692.92        712.06        29.40 o
   1  -3   4         31.78         51.44         4.60 o
   2  -3   4        200.53        177.20        12.34 o
   3  -3   4        231.40        247.64         7.43 o
   4  -3   4         23.98         33.72         1.44 o
   5  -3   4         87.14         96.83         2.99 o
   6  -3   4        367.13        364.34         6.55 o
   7  -3   4          8.60          8.13         0.57 o
  -9  -2   4         10.32         11.68         0.57 o
  -8  -2   4        120.78        125.60         2.97 o
  -7  -2   4         35.76         41.51         1.16 o
  -6  -2   4        482.15        459.98         5.51 o
  -5  -2   4          7.34          6.86         0.69 o
  -4  -2   4        219.87        211.14         5.80 o
  -3  -2   4       1958.65       1981.99        70.38 o
  -2  -2   4       3427.85       3166.57        57.26 o
  -1  -2   4       1256.40       1338.49        44.49 o
   0  -2   4        328.90        413.21        20.46 o
   1  -2   4        132.32        152.85         6.80 o
   2  -2   4        164.04        214.92         7.18 o
   3  -2   4        176.00        195.79         7.05 o
   4  -2   4        235.20        231.33         4.24 o
   5  -2   4         24.53         24.72         0.95 o
   6  -2   4          1.89          2.97         0.49 o
   7  -2   4         84.27         92.65         2.19 o
  -9  -1   4         10.37         11.84         0.84 o
  -8  -1   4          0.23          1.95         0.42 o
  -7  -1   4         41.15         39.75         1.15 o
  -6  -1   4        148.90        126.83         1.90 o
  -5  -1   4         90.88         90.83         1.69 o
  -4  -1   4       6205.39       6205.56       111.09 o
  -3  -1   4        524.68        512.04        13.25 o
  -2  -1   4       1510.46       1429.73        26.02 o
  -1  -1   4         19.16         18.91         1.15 o
   0  -1   4       2559.09       2438.62        76.75 o
   1  -1   4        187.90        159.92         6.09 o
   2  -1   4        392.33        361.67        10.74 o
   3  -1   4         30.70         24.97         1.71 o
   4  -1   4         54.19         76.86         3.13 o
   5  -1   4        142.32        145.83         2.56 o
   6  -1   4         65.67         61.24         1.42 o
   7  -1   4         68.00         63.19         1.93 o
   8  -1   4         35.66         34.86         3.03 o
  -8   0   4          6.67          8.88         0.70 o
  -7   0   4         27.05         26.74         0.88 o
  -6   0   4        118.75        126.99         2.03 o
  -5   0   4        324.11        314.29         4.32 o
  -4   0   4        868.61        948.91        19.59 o
  -3   0   4         81.42         77.27         2.39 o
  -2   0   4       5272.82       5184.54        79.66 o
  -1   0   4       3320.93       3002.80        46.03 o
   0   0   4       2172.99       2171.84        67.46 o
   1   0   4       2943.27       2738.81        48.50 o
   2   0   4        106.20        120.55         2.64 o
   3   0   4        205.19        216.45         4.40 o
   4   0   4         29.06         89.68         3.88 o
   5   0   4          0.00         36.18         0.97 o
   6   0   4        187.70        189.80         2.27 o
   7   0   4          0.19         14.19         0.66 o
   8   0   4         15.72         19.75         0.96 o
  -8   1   4         50.43         46.44         1.93 o
  -7   1   4         51.32         48.73         1.34 o
  -6   1   4          0.08          0.25         0.29 o
  -5   1   4        133.55        129.47         3.79 o
  -4   1   4        630.34        630.71        15.88 o
  -3   1   4       1485.01       1523.50        30.16 o
  -2   1   4         37.57         22.11         1.79 o
  -1   1   4        610.30        544.16        14.18 o
   0   1   4        891.87        826.09        28.01 o
   1   1   4       2125.78       1890.42        60.12 o
   2   1   4          0.37          0.72         0.25 o
   3   1   4        139.75        124.36         3.19 o
   4   1   4        156.11        182.44         4.70 o
   5   1   4         42.02         47.86         1.22 o
   6   1   4        123.45        127.73         1.93 o
   7   1   4          6.96          8.82         0.62 o
   8   1   4         38.62         40.67         1.46 o
   9   1   4         12.76         15.48         1.19 o
  -7   2   4         41.48         36.74         1.28 o
  -6   2   4        165.25        155.84         2.89 o
  -5   2   4        330.64        316.68         5.17 o
  -4   2   4         73.67         74.99         2.58 o
  -3   2   4         66.38         91.84         6.67 o
  -2   2   4         18.85         29.45         4.10 o
  -1   2   4        990.91        963.25        34.86 o
   0   2   4       1197.69       1085.53        48.54 o
   1   2   4        287.57        306.19         9.16 o
   2   2   4        805.12        826.86        16.48 o
   3   2   4         55.54        148.70         6.06 o
   4   2   4         73.33         77.28         3.30 o
   5   2   4        370.97        375.77        13.49 o
   6   2   4         18.28         21.12         0.67 o
   7   2   4          0.07          4.45         0.35 o
   8   2   4        223.17        219.15         4.38 o
   9   2   4          8.61          9.43         0.65 o
  -7   3   4         19.16         16.73         1.74 o
  -6   3   4         10.08         11.00         0.65 o
  -5   3   4          7.00          6.09         0.71 o
  -4   3   4         16.51         12.26         2.14 o
  -3   3   4         99.12         99.09         5.38 o
  -2   3   4         17.42         13.32         3.32 o
  -1   3   4       1474.64       1546.47        55.16 o
   0   3   4        502.76        525.31        22.39 o
   1   3   4         14.98         13.03         2.61 o
   2   3   4         16.17         18.24         5.61 o
   3   3   4        924.75        956.83        15.20 o
   4   3   4        374.70        372.53         9.02 o
   5   3   4        116.13        117.72         2.28 o
   6   3   4         89.54        101.97         2.03 o
   7   3   4         65.39         58.77         1.27 o
   8   3   4         24.03         22.94         0.79 o
   9   3   4         16.11         19.53         1.20 o
  -6   4   4         53.06         52.37         1.57 o
  -5   4   4          2.31          2.63         0.46 o
  -4   4   4         61.69         66.23         2.13 o
  -3   4   4          4.47          7.42         1.09 o
  -2   4   4        420.81        398.75         7.06 o
  -1   4   4          0.30         -0.84         1.94 o
   0   4   4          3.49         21.42         4.16 o
   1   4   4        355.69        351.35        18.05 o
   2   4   4          2.18         22.84         1.76 o
   3   4   4        500.09        525.67        10.44 o
   4   4   4        180.04        263.42        16.65 o
   5   4   4         37.49         59.15         0.94 o
   6   4   4          9.68         14.02         0.49 o
   7   4   4         36.31         38.17         0.90 o
   8   4   4         48.52         60.24         1.39 o
   9   4   4          3.66          5.71         0.81 o
  -5   5   4         38.55         36.64         1.39 o
  -4   5   4          2.47          2.19         1.00 o
  -3   5   4         65.55         72.88         3.24 o
  -2   5   4         14.55         16.81         1.05 o
  -1   5   4         52.50         49.98         1.58 o
   0   5   4        167.14        162.51         3.21 o
   1   5   4         74.13         71.06         8.29 o
   2   5   4         29.77         27.74         1.97 o
   3   5   4         11.29         21.58         1.63 o
   4   5   4         58.10         69.29         1.83 o
   5   5   4        219.50        226.62         3.21 o
   6   5   4         52.10         47.15         1.07 o
   7   5   4          1.19          0.89         0.27 o
   8   5   4          0.18         -0.07         0.33 o
   9   5   4          0.18          0.04         0.22 o
  -4   6   4         59.89         62.64         3.07 o
  -3   6   4          6.91          4.55         1.29 o
  -2   6   4        220.12        220.94         8.30 o
  -1   6   4          1.32          1.85         0.45 o
   0   6   4        225.48        219.64         3.87 o
   1   6   4          6.26         10.76         0.69 o
   2   6   4        257.19        232.07         2.97 o
   3   6   4        188.21        169.19         2.98 o
   4   6   4        462.40        437.48         5.75 o
   5   6   4          7.86          8.14         0.54 o
   6   6   4         74.82         70.71         1.39 o
   7   6   4          9.57         19.73         0.79 o
   8   6   4         44.04         51.92         1.44 o
   9   6   4         85.76         94.18         2.29 o
  -3   7   4          1.77          1.87         0.65 o
  -2   7   4          0.02          0.01         0.40 o
  -1   7   4         52.54         53.27         3.84 o
   0   7   4          6.82          7.46         0.67 o
   1   7   4          2.93          4.64         0.57 o
   2   7   4        231.68        244.07         3.62 o
   3   7   4        214.49        209.30         3.62 o
   4   7   4          0.05          0.44         0.34 o
   5   7   4          0.06          0.67         0.33 o
   6   7   4         10.00         12.74         0.64 o
   7   7   4          0.05          0.27         0.29 o
   8   7   4         43.14         47.07         2.48 o
   9   7   4          8.86         10.29         0.69 o
  -1   8   4         14.55         12.64         0.69 o
   0   8   4         69.01         71.94         2.35 o
   1   8   4         28.55         30.92         1.29 o
   2   8   4         81.80         81.38         1.91 o
   3   8   4        162.09        181.97         2.82 o
   4   8   4         35.77         32.25         1.15 o
   5   8   4        118.08        108.89         2.07 o
   6   8   4         45.63         46.31         1.21 o
   7   8   4        106.54        107.38         1.81 o
   8   8   4         11.06         12.31         0.58 o
   1   9   4         12.54         15.04         0.74 o
   2   9   4          4.08          5.08         0.47 o
   3   9   4         15.11         12.50         0.62 o
   4   9   4          2.79          4.33         0.34 o
   5   9   4          4.87          4.29         0.41 o
   6   9   4          8.18          4.57         2.37 o
   7   9   4          5.10          4.62         0.46 o
  -6  -9   5         48.50         39.67         1.97 o
  -5  -9   5         17.36         15.68         1.32 o
  -4  -9   5         42.82         49.78         1.86 o
  -3  -9   5          3.06          3.98         0.49 o
  -2  -9   5          5.84          5.83         0.63 o
  -7  -8   5         57.24         59.09         3.35 o
  -6  -8   5         16.28         16.96         2.86 o
  -5  -8   5          6.66          8.80         0.70 o
  -4  -8   5         23.35         24.40         0.98 o
  -3  -8   5         34.23         30.01         1.05 o
  -2  -8   5         10.02         17.56         0.80 o
  -1  -8   5        298.11        282.73         4.58 o
   0  -8   5         11.88          7.31         0.50 o
   1  -8   5          3.85          7.22         0.61 o
  -8  -7   5         86.62         92.82         2.83 o
  -7  -7   5         28.89         32.73         1.19 o
  -6  -7   5          0.01          0.74         0.41 o
  -5  -7   5          2.57          3.64         0.48 o
  -4  -7   5         77.83         85.41         2.63 o
  -3  -7   5        129.79        131.28         3.29 o
  -2  -7   5         22.94         21.33         0.99 o
  -1  -7   5         35.73         28.40         1.16 o
   0  -7   5         27.33         20.57         1.15 o
   1  -7   5         32.19         33.07         1.00 o
   2  -7   5         18.57         16.58         1.22 o
  -9  -6   5         24.11         26.91         1.48 o
  -8  -6   5         60.88         61.45         1.68 o
  -7  -6   5          0.60          1.61         0.38 o
  -6  -6   5         88.99         93.33         2.30 o
  -5  -6   5         20.77         21.79         0.86 o
  -4  -6   5          0.92          6.23         0.58 o
  -3  -6   5          7.61         12.55         0.69 o
  -2  -6   5        608.42        616.00         9.62 o
  -1  -6   5        100.35         89.18         2.40 o
   0  -6   5         33.81         41.20         2.48 o
   1  -6   5          1.42          8.19         0.71 o
   2  -6   5          0.12          0.91         0.36 o
   3  -6   5          6.61          6.45         0.76 o
   4  -6   5          0.02          2.10         0.41 o
  -9  -5   5         10.18         13.26         1.89 o
  -8  -5   5         97.15        106.22         1.51 o
  -7  -5   5         14.18         16.97         0.71 o
  -6  -5   5          0.05          0.90         0.31 o
  -5  -5   5         77.20         79.80         1.75 o
  -4  -5   5        125.83        129.65         2.38 o
  -3  -5   5         59.27         65.38         1.63 o
  -2  -5   5        107.30         96.08         2.19 o
  -1  -5   5        303.04        280.41         6.31 o
   0  -5   5         28.26         24.91         1.83 o
   1  -5   5         34.90         33.91         1.63 o
   2  -5   5        103.10        108.19         2.38 o
   3  -5   5         40.13         42.16         1.93 o
   4  -5   5          0.27          0.55         0.36 o
   5  -5   5         26.80         24.42         0.98 o
  -9  -4   5         27.89         30.85         0.99 o
  -8  -4   5         73.86         78.42         1.53 o
  -7  -4   5         15.65         11.64         0.67 o
  -6  -4   5         21.82         21.18         1.27 o
  -5  -4   5         64.22         53.20         1.47 o
  -4  -4   5         14.49         31.23         1.60 o
  -3  -4   5        957.53       1013.67        18.26 o
  -2  -4   5        492.03        526.09        11.31 o
  -1  -4   5        366.12        375.40        13.57 o
   0  -4   5        135.32        148.89         8.33 o
   1  -4   5         35.31         33.80         1.70 o
   2  -4   5          3.74          4.76         0.84 o
   3  -4   5         12.13         14.51         0.97 o
   4  -4   5        162.98        160.45         5.13 o
   5  -4   5         12.67         11.91         0.85 o
   6  -4   5          0.82          3.43         0.35 o
  -9  -3   5          6.24          9.06         0.52 o
  -8  -3   5         12.87         17.82         1.40 o
  -7  -3   5         79.54         76.02         1.93 o
  -6  -3   5          2.74          6.97         0.69 o
  -5  -3   5         63.77         57.80         1.49 o
  -4  -3   5          4.70          8.64         1.05 o
  -3  -3   5        438.80        455.89        13.72 o
  -2  -3   5        229.07        261.41         8.80 o
  -1  -3   5        287.86        281.51        10.06 o
   0  -3   5       1770.65       1798.02        97.73 o
   1  -3   5        129.03        143.42        11.75 o
   2  -3   5         54.18         53.74         5.63 o
   3  -3   5        229.16        208.09         4.14 o
   4  -3   5          0.37          3.10         0.50 o
   5  -3   5         30.14         34.22         1.59 o
   6  -3   5         33.55         40.40         1.21 o
   7  -3   5         13.62         11.00         0.94 o
  -9  -2   5          2.49          6.52         0.39 o
  -8  -2   5          6.44          5.06         0.59 o
  -7  -2   5         90.99         84.32         1.92 o
  -6  -2   5        267.75        275.23         3.89 o
  -5  -2   5         23.66         23.41         0.78 o
  -4  -2   5        859.17        898.57        18.45 o
  -3  -2   5          4.85         20.10         1.96 o
  -2  -2   5         81.37        119.09         4.62 o
  -1  -2   5         35.18         63.60         4.87 o
   0  -2   5         19.72         91.06         5.27 o
   1  -2   5          9.31        100.29         8.32 o
   2  -2   5         87.55        144.29         5.69 o
   3  -2   5        495.89        546.13        12.07 o
   4  -2   5         71.99         91.64         1.77 o
   5  -2   5         56.31         79.65         2.07 o
   6  -2   5          1.82          3.71         0.51 o
   7  -2   5          8.17          6.55         0.45 o
  -9  -1   5          9.02         10.55         0.87 o
  -8  -1   5          6.02          5.17         0.53 o
  -7  -1   5        129.11        113.69         2.13 o
  -6  -1   5          4.89          4.54         0.49 o
  -5  -1   5        146.45        154.89         3.05 o
  -4  -1   5       5131.73       5142.67       111.61 o
  -3  -1   5        954.06        984.23        16.65 o
  -2  -1   5       1492.07       1389.45        25.53 o
  -1  -1   5         63.39         59.56         2.51 o
   0  -1   5        609.82        631.41        22.81 o
   1  -1   5       1868.00       1690.60        57.33 o
   2  -1   5        199.27        204.63         5.84 o
   3  -1   5        274.59        284.09         6.48 o
   4  -1   5         75.01         69.15         2.17 o
   5  -1   5         83.16         76.82         1.74 o
   6  -1   5         36.79         39.13         1.14 o
   7  -1   5         11.94         11.56         0.71 o
   8  -1   5          0.02          0.60         0.36 o
  -8   0   5          9.56         11.45         0.76 o
  -7   0   5          1.25          1.54         0.32 o
  -6   0   5         57.75         58.00         1.49 o
  -5   0   5        164.06        185.67         2.93 o
  -4   0   5        820.86        926.83        19.19 o
  -3   0   5         19.06         64.32         2.24 o
  -2   0   5       1560.91       1476.66        21.41 o
  -1   0   5        872.78        811.62        13.17 o
   0   0   5       3008.02       2756.76        85.72 o
   1   0   5        903.55        835.13        15.45 o
   2   0   5          0.04         33.02         1.41 o
   3   0   5       1371.90       1312.61        20.28 o
   4   0   5        897.40        960.78        17.78 o
   5   0   5          4.03         28.32         0.86 o
   6   0   5         12.75         12.47         0.58 o
   7   0   5         92.44        107.86         1.89 o
   8   0   5         10.10         10.65         0.63 o
  -8   1   5          7.01          3.95         0.36 o
  -7   1   5         30.68         27.99         1.00 o
  -6   1   5         15.67         16.16         0.74 o
  -5   1   5         70.64         63.95         1.62 o
  -4   1   5        135.98        127.07         4.16 o
  -3   1   5        317.64        359.33         8.39 o
  -2   1   5          1.85          3.22         0.77 o
  -1   1   5        278.06        233.33         7.58 o
   0   1   5          3.18          1.58         0.90 o
   1   1   5         68.15         58.90         1.93 o
   2   1   5        879.16        768.35        13.09 o
   3   1   5       2663.97       2716.83        38.73 o
   4   1   5        436.50        446.79        12.04 o
   5   1   5          0.00          0.86         0.19 o
   6   1   5        182.56        180.05         2.32 o
   7   1   5         18.04         19.80         0.90 o
   8   1   5          6.74          5.75         0.59 o
   9   1   5          7.87          6.23         0.71 o
  -7   2   5          2.39          2.68         0.42 o
  -6   2   5         29.65         28.57         1.03 o
  -5   2   5          0.75          5.64         0.62 o
  -4   2   5          2.86          7.12         1.07 o
  -3   2   5        618.01        667.33        16.16 o
  -2   2   5         46.42         67.11         4.24 o
  -1   2   5        520.63        502.45        17.33 o
   0   2   5       2142.32       2032.11        47.01 o
   1   2   5        697.33        690.13        17.80 o
   2   2   5        254.42        243.08         5.35 o
   3   2   5         16.91         31.42         1.41 o
   4   2   5          8.43         18.60         1.34 o
   5   2   5         42.11         39.97         1.21 o
   6   2   5        228.92        212.42         2.36 o
   7   2   5         29.33         20.28         0.59 o
   8   2   5          8.07          7.13         0.58 o
   9   2   5         10.69          9.73         0.80 o
  -7   3   5         14.28         11.29         0.94 o
  -6   3   5        165.56        171.97         3.55 o
  -5   3   5         29.95         27.12         1.44 o
  -4   3   5        330.94        331.44         6.24 o
  -3   3   5         49.71         53.40         2.71 o
  -2   3   5        845.40        817.65        34.33 o
  -1   3   5         59.79         69.54         7.00 o
   0   3   5        479.60        454.74        20.41 o
   1   3   5        363.62        353.42        16.28 o
   2   3   5       1246.73       1198.32        29.39 o
   3   3   5         45.80         89.68         4.02 o
   4   3   5        330.15        355.71         8.68 o
   5   3   5        413.21        430.90         4.81 o
   6   3   5        108.31         95.58         1.63 o
   7   3   5         42.58         44.27         1.03 o
   8   3   5         21.51         17.41         0.67 o
   9   3   5         18.71         22.42         1.77 o
  -6   4   5          7.55         11.69         0.82 o
  -5   4   5        164.71        152.67         8.51 o
  -4   4   5          8.93         12.35         0.89 o
  -3   4   5          0.06          1.89         0.63 o
  -2   4   5         19.05         17.49         1.20 o
  -1   4   5         84.11        100.41         9.75 o
   0   4   5          2.26          3.68         2.00 o
   1   4   5        392.56        443.12        21.39 o
   2   4   5         60.01         65.19         3.06 o
   3   4   5        925.98        975.72        17.46 o
   4   4   5       1874.63       1924.92        47.33 o
   5   4   5         58.04         97.46         1.28 o
   6   4   5         39.99         37.69         0.75 o
   7   4   5          4.24         18.90         0.58 o
   8   4   5         33.51         40.81         1.07 o
  -5   5   5         18.66         16.58         1.42 o
  -4   5   5         51.20         62.08         3.81 o
  -3   5   5          0.01          0.32         0.84 o
  -2   5   5        117.69        123.14         3.01 o
  -1   5   5          1.76          1.66         0.58 o
   0   5   5         42.27         38.54         1.26 o
   1   5   5         72.30         71.00         3.13 o
   2   5   5         75.27         74.18         3.37 o
   3   5   5        544.82        536.91         9.68 o
   4   5   5        117.03        106.36         1.98 o
   5   5   5         78.90         81.60         1.35 o
   6   5   5        282.46        302.18         3.61 o
   7   5   5          5.33          4.63         0.38 o
   8   5   5         15.73         17.50         0.84 o
   9   5   5          5.80         -0.39         0.39 o
  -4   6   5         18.59         13.52         0.88 o
  -3   6   5          8.48         15.16         1.34 o
  -2   6   5          8.01          8.07         1.16 o
  -1   6   5          4.94          1.74         0.51 o
   0   6   5        209.82        203.15         3.96 o
   1   6   5        467.67        467.95         6.37 o
   2   6   5        129.79        132.15         2.02 o
   3   6   5        393.01        395.18         4.87 o
   4   6   5          6.78         15.87         0.72 o
   5   6   5         36.94         34.71         0.92 o
   6   6   5         14.60         14.38         0.59 o
   7   6   5        278.26        293.79         3.50 o
   8   6   5         59.67         62.08         2.07 o
   9   6   5          6.65          8.12         0.61 o
  -3   7   5         17.86         14.40         0.88 o
  -2   7   5         16.95         15.88         0.87 o
  -1   7   5          4.60          5.84         1.39 o
   0   7   5         60.16         58.39         1.71 o
   1   7   5        129.75        121.73         2.29 o
   2   7   5        214.35        232.04         3.03 o
   3   7   5        336.35        322.85         4.57 o
   4   7   5          2.57          2.99         0.42 o
   5   7   5          1.98          4.33         0.43 o
   6   7   5          9.30          9.57         0.47 o
   7   7   5         14.57         13.97         0.70 o
   8   7   5         13.43         15.30         0.78 o
   9   7   5          5.87          9.81         0.87 o
  -1   8   5          3.00          3.83         0.70 o
   0   8   5          0.54          2.76         0.47 o
   1   8   5         38.57         38.59         1.31 o
   2   8   5          0.08          2.62         0.43 o
   3   8   5          0.37          6.59         0.53 o
   4   8   5        140.94        152.73         2.63 o
   5   8   5         21.42         18.78         0.78 o
   6   8   5        118.06        121.91         2.31 o
   7   8   5          4.98          4.99         0.40 o
   8   8   5          6.23          5.89         0.48 o
   1   9   5          2.08          1.19         0.31 o
   2   9   5          0.02          0.68         0.41 o
   3   9   5          0.02          0.62         0.30 o
   4   9   5         14.44         12.13         0.61 o
   5   9   5          6.09          8.35         0.55 o
   6   9   5          0.37          0.46         0.20 o
   7   9   5         34.54         30.01         0.95 o
  -5  -9   6          9.90          8.19         0.87 o
  -4  -9   6          0.11         -0.16         0.25 o
  -3  -9   6         36.96         31.45         1.14 o
  -2  -9   6         25.63         19.07         1.42 o
  -7  -8   6         23.03         14.62         0.82 o
  -6  -8   6          6.29          5.24         0.58 o
  -5  -8   6          1.76          2.25         0.52 o
  -4  -8   6         17.92         19.77         0.85 o
  -3  -8   6        117.42        110.24         2.37 o
  -2  -8   6         40.78         46.88         1.28 o
  -1  -8   6         10.69         11.43         0.62 o
   0  -8   6         11.82         12.91         0.66 o
   1  -8   6          2.94          4.23         0.68 o
  -8  -7   6         22.16         18.41         0.80 o
  -7  -7   6         20.60         18.27         1.21 o
  -6  -7   6         20.05         19.37         1.10 o
  -5  -7   6        116.97        113.35         2.54 o
  -4  -7   6         20.78         23.97         1.10 o
  -3  -7   6        157.87        139.41         3.34 o
  -2  -7   6         57.08         58.17         1.59 o
  -1  -7   6          9.96         12.88         0.89 o
   0  -7   6         13.42         12.19         0.90 o
   1  -7   6          3.40          4.36         0.40 o
   2  -7   6         21.96         25.02         1.73 o
  -9  -6   6         54.88         43.23         1.90 o
  -8  -6   6          1.14          2.21         0.48 o
  -7  -6   6         21.92         21.49         0.85 o
  -6  -6   6         33.57         34.63         1.27 o
  -5  -6   6         26.02         26.39         1.15 o
  -4  -6   6         47.00         40.93         1.37 o
  -3  -6   6        116.04        123.77         2.29 o
  -2  -6   6        130.42        137.58         2.72 o
  -1  -6   6         12.87          9.40         0.84 o
   0  -6   6         48.14         54.22         2.12 o
   1  -6   6         34.90         30.06         1.22 o
   2  -6   6          0.00          0.47         0.34 o
   3  -6   6          0.18          1.46         0.45 o
   4  -6   6         12.13         14.92         1.45 o
  -9  -5   6          1.16          2.15         0.38 o
  -8  -5   6          1.74          5.72         0.42 o
  -7  -5   6        113.96        113.24         2.17 o
  -6  -5   6         11.85         14.70         0.85 o
  -5  -5   6         38.77         38.46         1.21 o
  -4  -5   6         65.19         73.34         1.66 o
  -3  -5   6        205.63        200.17         3.55 o
  -2  -5   6         28.05         30.46         1.06 o
  -1  -5   6        111.24         96.79         3.77 o
   0  -5   6        153.63        150.40         3.69 o
   1  -5   6        234.40        211.17         5.62 o
   2  -5   6         13.91         11.13         0.69 o
   3  -5   6          0.54          1.18         0.63 o
   4  -5   6          6.25          4.03         0.66 o
   5  -5   6          4.94          3.64         0.48 o
  -9  -4   6         19.59         22.29         0.75 o
  -8  -4   6          0.15          1.94         0.31 o
  -7  -4   6         61.11         62.74         1.46 o
  -6  -4   6          6.58          5.83         0.59 o
  -5  -4   6         89.48         88.87         2.20 o
  -4  -4   6        630.03        634.71         8.71 o
  -3  -4   6        234.19        262.54        10.00 o
  -2  -4   6          0.32         16.35         1.22 o
  -1  -4   6        110.12         96.70         6.26 o
   0  -4   6         78.75        103.51         6.96 o
   1  -4   6          0.61          6.87         0.83 o
   2  -4   6          1.41          4.39         0.53 o
   3  -4   6          1.86          1.58         0.49 o
   4  -4   6         57.06         54.57         2.10 o
   5  -4   6         24.27         22.47         1.17 o
   6  -4   6          3.24          8.81         1.00 o
  -9  -3   6          9.34         11.39         0.63 o
  -8  -3   6         13.14         11.65         0.66 o
  -7  -3   6         73.64         65.55         1.70 o
  -6  -3   6         18.62         21.11         1.09 o
  -5  -3   6         22.13         33.39         1.03 o
  -4  -3   6         58.60         67.58         3.13 o
  -3  -3   6         47.59         55.83         2.79 o
  -2  -3   6        769.10        809.48        21.10 o
  -1  -3   6       1257.28       1282.66        32.75 o
   0  -3   6         35.34         37.25         4.07 o
   1  -3   6        137.03        164.03        12.92 o
   2  -3   6         18.75         18.95         1.24 o
   3  -3   6         85.45         83.62         2.14 o
   4  -3   6         81.00         75.51         2.18 o
   5  -3   6        163.05        160.20         3.71 o
   6  -3   6        332.74        326.10         5.12 o
   7  -3   6          3.05          2.39         0.45 o
  -9  -2   6         13.73         16.26         0.56 o
  -8  -2   6          2.92          3.87         0.64 o
  -7  -2   6         11.40         15.05         0.73 o
  -6  -2   6       1716.35       1627.58        17.62 o
  -5  -2   6        214.01        200.06         3.14 o
  -4  -2   6          8.28         13.02         1.36 o
  -3  -2   6        460.90        452.17        18.36 o
  -2  -2   6          4.59         23.40         1.94 o
  -1  -2   6         35.95         39.19         2.43 o
   0  -2   6          0.27         57.87         5.19 o
   1  -2   6        218.10        284.01        16.06 o
   2  -2   6         33.62         80.26         4.77 o
   3  -2   6        715.78        687.72        13.30 o
   4  -2   6         76.78         83.37         2.01 o
   5  -2   6          4.97         15.65         0.83 o
   6  -2   6         24.93         21.26         1.09 o
   7  -2   6        133.44        126.68         2.56 o
  -9  -1   6         30.65         29.85         1.48 o
  -8  -1   6         35.77         33.83         1.09 o
  -7  -1   6          3.39          3.95         0.49 o
  -6  -1   6        943.97        862.21         9.40 o
  -5  -1   6         69.32         64.47         1.49 o
  -4  -1   6        384.14        359.79        10.09 o
  -3  -1   6        291.44        291.02         6.26 o
  -2  -1   6         62.64         64.85         2.30 o
  -1  -1   6          1.50          1.26         0.34 o
   0  -1   6        105.85        107.67         6.40 o
   1  -1   6        545.59        598.33        20.67 o
   2  -1   6        169.52        169.95         4.34 o
   3  -1   6         78.46        104.68         3.70 o
   4  -1   6        218.22        217.76         4.09 o
   5  -1   6         50.68         43.73         1.20 o
   6  -1   6         33.48         35.53         1.08 o
   7  -1   6          3.66          3.64         0.42 o
   8  -1   6         46.34         41.66         3.44 o
  -8   0   6         16.10         19.24         0.95 o
  -7   0   6         31.47         35.78         1.09 o
  -6   0   6         14.02         12.60         0.75 o
  -5   0   6        115.05        119.53         1.94 o
  -4   0   6       2896.14       2698.09        50.81 o
  -3   0   6        732.23        796.54        16.31 o
  -2   0   6        208.21        195.99         4.59 o
  -1   0   6         11.99         19.24         0.99 o
   0   0   6       1653.37       1559.33        50.23 o
   1   0   6        989.15        893.15        20.11 o
   2   0   6       1270.08       1222.62        18.32 o
   3   0   6        328.74        362.48         8.16 o
   4   0   6       1787.98       1769.09        29.61 o
   5   0   6          3.90          4.09         0.37 o
   6   0   6          3.67         17.11         0.69 o
   7   0   6         26.79         30.03         0.95 o
   8   0   6         16.59         16.38         0.73 o
  -8   1   6         21.76         22.92         1.02 o
  -7   1   6          0.01          0.92         0.38 o
  -6   1   6        172.75        166.72         4.18 o
  -5   1   6         10.36          8.14         0.60 o
  -4   1   6        162.30        171.21         3.29 o
  -3   1   6         12.70         11.29         1.08 o
  -2   1   6        154.76        155.51         8.30 o
  -1   1   6        136.73        154.03         8.43 o
   0   1   6        355.49        305.01        12.74 o
   1   1   6        143.31        138.11         3.62 o
   2   1   6          3.22          3.72         0.65 o
   3   1   6        801.34        812.15        12.78 o
   4   1   6        120.96        132.88         4.75 o
   5   1   6        256.68        251.41         2.93 o
   6   1   6         30.57         35.24         0.83 o
   7   1   6          3.17          4.37         0.48 o
   8   1   6          0.35          0.82         0.37 o
   9   1   6          7.85          9.58         0.81 o
  -7   2   6          0.65          6.31         0.61 o
  -6   2   6          8.82          9.32         0.74 o
  -5   2   6        321.77        323.32         5.78 o
  -4   2   6         33.64         32.61         1.71 o
  -3   2   6         42.67         66.69         3.89 o
  -2   2   6        535.88        598.98        31.63 o
  -1   2   6        412.12        449.01        13.77 o
   0   2   6        676.26        667.90        22.52 o
   1   2   6         24.16         54.31         3.31 o
   2   2   6        276.66        269.00         5.22 o
   3   2   6        669.54        629.70        15.37 o
   4   2   6         93.23        128.89         4.09 o
   5   2   6        149.47        152.10         1.83 o
   6   2   6         11.04         24.71         0.87 o
   7   2   6         67.93         64.79         1.17 o
   8   2   6         30.91         30.04         1.05 o
   9   2   6          1.28          1.80         0.44 o
  -7   3   6          7.97          7.77         0.77 o
  -6   3   6          1.17          1.90         0.46 o
  -5   3   6        137.12        139.12         3.32 o
  -4   3   6        136.30        133.52         4.80 o
  -3   3   6        109.38        102.27         3.17 o
  -2   3   6         87.23         90.35         5.79 o
  -1   3   6         95.63         90.35         8.30 o
   0   3   6          0.04          9.35         2.64 o
   1   3   6         39.62         46.79         4.97 o
   2   3   6        678.82        645.59        17.53 o
   3   3   6       1881.70       1885.27        31.18 o
   4   3   6         35.95         30.55         1.95 o
   5   3   6        464.90        456.88         4.62 o
   6   3   6        150.40        161.49         1.92 o
   7   3   6          1.65          2.13         0.31 o
   8   3   6          3.23          2.97         0.35 o
   9   3   6          2.67         11.26         1.23 o
  -6   4   6          7.43          9.02         0.60 o
  -5   4   6         11.24          7.98         0.93 o
  -4   4   6          8.98          6.35         0.83 o
  -3   4   6         13.40         12.99         1.16 o
  -2   4   6        122.93        119.07         2.87 o
  -1   4   6         67.24         81.89         4.18 o
   0   4   6          2.20         15.29         3.71 o
   1   4   6        245.31        232.19        14.15 o
   2   4   6        401.72        465.30        10.83 o
   3   4   6        703.37        716.01        12.27 o
   4   4   6        252.20        262.17        24.12 o
   5   4   6         28.87         38.85         0.71 o
   6   4   6        139.09        150.57         1.78 o
   7   4   6        195.41        197.16         2.51 o
   8   4   6         16.08         17.21         0.65 o
  -5   5   6        101.81        101.23         3.00 o
  -4   5   6         56.37         54.27         2.01 o
  -3   5   6         37.76         37.01         2.35 o
  -2   5   6         58.35         68.37         3.40 o
  -1   5   6         23.91         25.12         1.51 o
   0   5   6         14.34         15.87         0.98 o
   1   5   6         57.87         57.16         1.50 o
   2   5   6          1.72          3.59         0.42 o
   3   5   6        189.69        183.26         2.97 o
   4   5   6         18.17         21.92         0.85 o
   5   5   6         49.00         49.37         0.97 o
   6   5   6          1.01          2.25         0.31 o
   7   5   6         12.15         11.86         0.59 o
   8   5   6          2.54          2.20         0.39 o
  -4   6   6          9.05          9.19         0.79 o
  -3   6   6         12.18         21.41         1.22 o
  -2   6   6          0.22          0.24         0.70 o
  -1   6   6          2.51          2.78         0.67 o
   0   6   6        713.19        723.21        10.44 o
   1   6   6        579.39        555.38         7.63 o
   2   6   6         39.65         42.05         1.14 o
   3   6   6        123.80        121.60         2.36 o
   4   6   6        280.22        276.37         4.52 o
   5   6   6         14.50         12.63         0.59 o
   6   6   6         81.13         90.38         1.49 o
   7   6   6          0.21          3.09         0.35 o
   8   6   6        139.76        140.24         2.53 o
   9   6   6         34.19         20.66        21.36 o
  -3   7   6          9.64          6.52         0.53 o
  -2   7   6         16.53         19.33         0.99 o
  -1   7   6         90.11        101.05         5.49 o
   0   7   6         76.19         79.67         2.21 o
   1   7   6          3.92          3.81         0.66 o
   2   7   6        185.60        188.13         2.86 o
   3   7   6        405.29        381.72         4.89 o
   4   7   6         84.06         90.31         2.11 o
   5   7   6         57.38         50.67         1.35 o
   6   7   6          4.59          3.52         0.35 o
   7   7   6         66.98         65.36         1.29 o
   8   7   6         51.83         56.30         1.66 o
   9   7   6         13.50         13.23         1.00 o
  -1   8   6          0.06          0.31         0.22 o
   0   8   6         85.76         81.94         2.14 o
   1   8   6        167.23        193.86         3.36 o
   2   8   6         28.46         27.88         1.12 o
   3   8   6         10.29         11.59         0.65 o
   4   8   6        109.06        105.53         2.24 o
   5   8   6          0.43          0.52         0.31 o
   6   8   6          1.17          3.37         0.35 o
   7   8   6        153.22        153.19         2.85 o
   8   8   6          1.27          1.43         0.32 o
   1   9   6         18.11         17.23         0.76 o
   2   9   6          5.14          4.31         0.50 o
   3   9   6          4.62          4.63         0.57 o
   4   9   6          1.91          2.17         0.33 o
   5   9   6          7.03          9.13         0.52 o
   6   9   6         89.88         88.22         2.39 o
   7   9   6         33.85         33.91         1.02 o
  -5  -9   7          4.24          3.37         0.94 o
  -4  -9   7          0.11          0.82         0.56 o
  -3  -9   7          8.60          7.22         0.94 o
  -2  -9   7          7.87          5.97         0.68 o
  -7  -8   7         52.36         49.42         4.00 o
  -6  -8   7         33.55         30.40         2.21 o
  -5  -8   7         94.41         89.02         4.36 o
  -4  -8   7         57.72         52.77         1.92 o
  -3  -8   7          3.46          4.13         0.70 o
  -2  -8   7          2.92          8.09         0.70 o
  -1  -8   7          2.93          4.68         0.45 o
   0  -8   7          0.38          0.33         0.24 o
  -8  -7   7         20.14         16.68         0.75 o
  -7  -7   7         29.87         28.02         1.24 o
  -6  -7   7          0.02          0.00         0.45 o
  -5  -7   7          5.10          6.68         0.87 o
  -4  -7   7         34.89         32.70         1.11 o
  -3  -7   7        143.50        132.79         2.81 o
  -2  -7   7          4.17          8.72         0.68 o
  -1  -7   7         93.26         96.50         2.71 o
   0  -7   7         18.73         19.96         0.96 o
   1  -7   7         45.70         45.48         1.11 o
   2  -7   7          0.31          1.18         0.46 o
  -8  -6   7         44.40         44.58         1.51 o
  -7  -6   7         16.43         21.97         0.94 o
  -6  -6   7         24.71         22.28         1.12 o
  -5  -6   7        165.80        162.96         3.26 o
  -4  -6   7         54.35         48.21         1.64 o
  -3  -6   7        510.99        489.64         6.73 o
  -2  -6   7          3.89          6.16         0.58 o
  -1  -6   7          0.96          1.74         0.54 o
   0  -6   7        123.87        111.35         3.30 o
   1  -6   7          1.94          2.27         0.49 o
   2  -6   7          3.00          2.84         0.52 o
   3  -6   7         43.25         41.62         1.83 o
   4  -6   7         27.72         25.41         1.00 o
  -9  -5   7          0.00          0.65         0.35 o
  -8  -5   7          9.30         13.13         0.56 o
  -7  -5   7         10.93         10.00         0.60 o
  -6  -5   7          2.53          6.44         0.57 o
  -5  -5   7         11.25         17.21         0.89 o
  -4  -5   7        367.15        359.27         6.07 o
  -3  -5   7         38.68         39.92         1.23 o
  -2  -5   7          0.66          2.89         0.47 o
  -1  -5   7         63.53         61.23         2.34 o
   0  -5   7          9.31          9.16         0.93 o
   1  -5   7         45.88         52.31         2.37 o
   2  -5   7         78.48         75.98         2.12 o
   3  -5   7          4.13          5.42         1.45 o
   4  -5   7          1.78          1.22         0.33 o
   5  -5   7         17.27         13.01         1.98 o
  -9  -4   7          1.25          2.55         0.36 o
  -8  -4   7          0.55          4.63         0.44 o
  -7  -4   7         16.40         15.91         0.76 o
  -6  -4   7        127.61        136.03         2.71 o
  -5  -4   7        168.74        183.91         4.38 o
  -4  -4   7        330.10        327.78         4.23 o
  -3  -4   7        123.73        127.80         4.25 o
  -2  -4   7          9.77         18.50         1.29 o
  -1  -4   7          2.18          5.26         1.80 o
   0  -4   7         19.68         21.32         1.51 o
   1  -4   7         50.98         51.40         1.98 o
   2  -4   7         24.83         27.24         1.32 o
   3  -4   7        468.32        454.40         7.60 o
   4  -4   7         64.64         60.53         2.26 o
   5  -4   7          1.86          0.63         0.31 o
   6  -4   7          0.27          3.00         0.58 o
  -9  -3   7         36.08         36.30         0.97 o
  -8  -3   7         81.50         67.23         1.60 o
  -7  -3   7         13.71         12.20         0.82 o
  -6  -3   7          1.82          1.80         0.50 o
  -5  -3   7         60.16         68.97         1.65 o
  -4  -3   7        991.49       1029.56        24.86 o
  -3  -3   7        293.47        302.91         8.00 o
  -2  -3   7       1012.44       1036.01        25.75 o
  -1  -3   7        168.62        167.60         7.80 o
   0  -3   7          0.31          0.38         1.04 o
   1  -3   7        136.37        146.81        12.30 o
   2  -3   7          0.59          2.57         0.50 o
   3  -3   7        296.54        292.77         4.87 o
   4  -3   7        351.44        343.98         6.34 o
   5  -3   7         18.18         17.78         1.34 o
   6  -3   7        163.17        155.89         6.01 o
  -9  -2   7         26.88         28.11         1.00 o
  -8  -2   7        102.31         84.36         2.20 o
  -7  -2   7          2.85          4.30         0.52 o
  -6  -2   7         37.32         44.45         1.44 o
  -5  -2   7        374.82        353.12         4.90 o
  -4  -2   7        318.03        282.84        10.05 o
  -3  -2   7        704.06        697.00        25.88 o
  -2  -2   7        444.84        422.56         9.44 o
  -1  -2   7         72.44         64.69         4.07 o
   0  -2   7        974.30       1106.12        39.90 o
   1  -2   7        493.23        537.82        25.30 o
   2  -2   7        552.97        623.90        14.92 o
   3  -2   7        189.56        190.54         4.70 o
   4  -2   7        121.74        119.39         2.78 o
   5  -2   7         78.71         82.04         1.80 o
   6  -2   7        174.63        177.97         3.11 o
   7  -2   7         19.48         17.93         0.66 o
  -8  -1   7          6.56          6.46         0.53 o
  -7  -1   7         44.49         47.73         1.45 o
  -6  -1   7       2397.33       2271.98        24.07 o
  -5  -1   7          1.05          0.68         0.31 o
  -4  -1   7        105.45         86.54         7.04 o
  -3  -1   7         25.30         34.87         1.77 o
  -2  -1   7          2.06         10.05         0.89 o
  -1  -1   7        471.17        446.96        26.08 o
   0  -1   7        240.91        236.55        10.93 o
   1  -1   7          0.64          1.97         0.77 o
   2  -1   7        308.87        368.44         7.32 o
   3  -1   7        989.90        994.75        16.77 o
   4  -1   7        211.73        205.40         4.41 o
   5  -1   7         80.77         88.04         1.79 o
   6  -1   7         10.54         11.81         0.66 o
   7  -1   7          9.69          8.98         0.62 o
   8  -1   7         16.31         12.23         1.10 o
  -8   0   7          4.30          5.71         0.52 o
  -7   0   7         19.08         30.44         1.18 o
  -6   0   7        131.35        128.44         2.85 o
  -5   0   7         27.60         33.62         1.04 o
  -4   0   7        984.97       1006.63        20.50 o
  -3   0   7       1464.92       1471.46        30.98 o
  -2   0   7        808.96        816.84        14.30 o
  -1   0   7       5336.40       5043.18        94.63 o
   0   0   7        622.93        616.02        22.33 o
   1   0   7        415.12        373.14         8.94 o
   2   0   7        158.06        178.58         5.00 o
   3   0   7        305.55        376.71         8.50 o
   4   0   7        455.13        459.76         9.47 o
   5   0   7         23.37         24.93         0.80 o
   6   0   7         46.98         45.88         1.18 o
   7   0   7         87.31         94.58         2.12 o
   8   0   7         13.11         19.63         1.08 o
  -8   1   7          2.28          3.00         0.32 o
  -7   1   7          2.76          1.95         0.42 o
  -6   1   7        100.78         96.61         2.22 o
  -5   1   7        232.57        219.38         3.42 o
  -4   1   7         11.71          9.45         0.58 o
  -3   1   7         98.48        102.46         3.40 o
  -2   1   7        665.03        670.74        12.67 o
  -1   1   7          3.31          2.81         1.05 o
   0   1   7          0.01          3.06         1.26 o
   1   1   7       2240.16       2018.34        31.97 o
   2   1   7         26.35         24.19         1.30 o
   3   1   7        116.14        125.86         3.42 o
   4   1   7        174.80        203.80         6.79 o
   5   1   7        226.31        237.66         2.50 o
   6   1   7          4.71          8.66         0.50 o
   7   1   7          7.14          8.79         0.57 o
   8   1   7         43.63         41.24         1.18 o
   9   1   7         25.22         28.91         1.58 o
  -7   2   7         54.27         46.45         1.78 o
  -6   2   7          9.71         10.85         1.15 o
  -5   2   7        104.24        103.76         2.37 o
  -4   2   7        105.10        116.13         4.23 o
  -3   2   7        332.11        324.48         7.67 o
  -2   2   7        172.75        218.40        22.64 o
   0   2   7        572.41        581.73        16.60 o
   1   2   7        378.04        430.05        12.77 o
   2   2   7        699.80        789.26        14.03 o
   3   2   7       2727.99       2744.78        44.93 o
   4   2   7          0.02          4.31         0.69 o
   5   2   7        110.63        103.63         1.37 o
   6   2   7        489.46        485.82         4.81 o
   7   2   7          0.78          0.63         0.26 o
   8   2   7          8.40          8.18         0.58 o
   9   2   7          5.01          8.32         0.97 o
  -6   3   7        280.68        264.32         4.93 o
  -5   3   7        153.44        152.88         3.59 o
  -4   3   7        186.83        187.02         5.16 o
  -3   3   7        161.91        146.41         4.00 o
  -2   3   7        734.48        786.69        26.05 o
  -1   3   7         15.70         11.58         3.29 o
   0   3   7          0.12          7.61         2.52 o
   1   3   7         22.69         48.49         5.39 o
   2   3   7          0.01          4.13         1.14 o
   3   3   7        415.65        438.65        10.76 o
   4   3   7        538.16        529.02        14.00 o
   5   3   7          0.15          4.09         0.27 o
   6   3   7          8.58          7.24         0.36 o
   7   3   7         40.15         39.26         0.87 o
   8   3   7         89.65         90.79         2.38 o
   9   3   7          6.16         10.29         1.10 o
  -6   4   7          1.91          1.39         0.58 o
  -5   4   7          0.33          1.15         0.35 o
  -4   4   7        110.14        105.97         4.95 o
  -3   4   7         13.96         21.92         1.50 o
  -2   4   7         49.17         50.01         3.14 o
  -1   4   7        265.98        287.29         6.17 o
   0   4   7        211.76        217.54        14.57 o
   1   4   7         25.95         52.04         6.45 o
   2   4   7        115.27        162.94         4.98 o
   3   4   7         60.89         60.32         2.25 o
   4   4   7         54.01         63.50         4.63 o
   5   4   7         23.39         21.22         0.52 o
   6   4   7        191.25        204.71         2.17 o
   7   4   7          2.56          4.45         0.35 o
   8   4   7         16.55         18.16         0.68 o
  -5   5   7          3.06          3.45         0.41 o
  -4   5   7         38.93         39.37         1.39 o
  -3   5   7         25.42         26.67         1.97 o
  -2   5   7        481.13        493.37        12.04 o
  -1   5   7        155.21        148.46         3.60 o
   0   5   7          6.10          6.56         0.68 o
   1   5   7         97.43        101.38         2.70 o
   2   5   7         10.87         14.66         0.71 o
   3   5   7        190.69        201.91         3.21 o
   4   5   7          0.57          4.66         0.49 o
   5   5   7          0.22          0.90         0.26 o
   6   5   7        157.86        140.11         1.99 o
   7   5   7          0.26          3.27         0.37 o
   8   5   7         46.78         46.22         1.37 o
  -4   6   7         92.58         88.53         2.50 o
  -3   6   7          5.73          8.62         0.66 o
  -2   6   7         64.79         68.63         3.20 o
  -1   6   7         41.44         42.14         3.80 o
   0   6   7        503.99        514.59         9.74 o
   1   6   7       1366.46       1340.59        16.40 o
   2   6   7          1.46          1.40         0.35 o
   3   6   7        127.95        112.85         2.10 o
   4   6   7         95.49         90.98         2.04 o
   5   6   7         18.11         19.32         0.73 o
   6   6   7        338.35        338.66         3.91 o
   7   6   7        123.66        124.70         2.31 o
   8   6   7          0.14          4.95         0.44 o
   9   6   7         20.30         20.46         8.99 o
  -3   7   7         31.86         25.00         1.05 o
  -2   7   7         10.02          9.00         0.59 o
  -1   7   7          1.56          0.59         0.76 o
   0   7   7         24.75         29.75         1.16 o
   1   7   7          2.62          3.84         0.54 o
   2   7   7         75.36         75.97         1.75 o
   3   7   7          0.74          1.30         0.32 o
   4   7   7          2.39          3.49         0.45 o
   5   7   7        119.32        111.58         2.05 o
   6   7   7        122.07        121.42         1.84 o
   7   7   7        102.00        109.71         1.90 o
   8   7   7        292.61        284.98         4.16 o
  -1   8   7         18.44         13.71         0.70 o
   0   8   7          6.57         12.73         0.78 o
   1   8   7          0.09          0.74         0.43 o
   2   8   7          6.97          9.67         0.69 o
   3   8   7        116.83        106.64         2.06 o
   4   8   7        134.55        138.02         2.72 o
   5   8   7         37.31         38.01         0.95 o
   6   8   7          1.00          6.08         0.45 o
   7   8   7          0.92          1.67         0.33 o
   8   8   7         45.33         40.31         1.15 o
   1   9   7         10.31          7.94         0.62 o
   2   9   7          2.27          3.51         0.44 o
   3   9   7          1.14          1.71         0.38 o
   4   9   7         18.63         15.52         0.61 o
   5   9   7         14.37         15.62         0.63 o
   6   9   7          1.88          2.82         0.37 o
   7   9   7         20.47         15.50         0.80 o
  -4  -9   8          0.73          0.61         0.35 o
  -3  -9   8          3.32          1.87         0.45 o
  -7  -8   8          3.78          3.32         0.58 o
  -6  -8   8         43.19         36.49         1.37 o
  -5  -8   8         56.60         51.89         3.03 o
  -4  -8   8          0.32          3.08         0.55 o
  -3  -8   8         39.14         36.81         1.33 o
  -2  -8   8         18.44         22.97         1.04 o
  -1  -8   8          9.75         11.33         0.63 o
   0  -8   8         12.60         14.88         0.59 o
  -8  -7   8          1.64          2.50         0.36 o
  -7  -7   8         20.13         17.41         1.02 o
  -6  -7   8         90.79         87.03         4.74 o
  -5  -7   8         25.29         22.27         2.19 o
  -4  -7   8        107.72         96.13         2.26 o
  -3  -7   8         88.27         83.89         2.25 o
  -2  -7   8         35.26         24.62         1.06 o
  -1  -7   8         31.30         29.22         1.79 o
   0  -7   8          6.39          5.51         0.58 o
   1  -7   8         14.72         20.70         0.86 o
   2  -7   8          7.29          8.06         0.53 o
  -8  -6   8         29.54         31.96         1.40 o
  -7  -6   8         67.49         58.30         1.76 o
  -6  -6   8         45.83         57.51         2.72 o
  -5  -6   8         12.25         13.72         1.11 o
  -4  -6   8        107.66        108.10         2.83 o
  -3  -6   8        108.96        104.52         2.07 o
  -2  -6   8         16.00         14.65         0.70 o
  -1  -6   8          0.08          3.13         0.59 o
   0  -6   8         53.86         45.53         1.90 o
   1  -6   8          3.38          5.78         0.56 o
   2  -6   8          6.46          4.05         0.62 o
   3  -6   8         11.86         10.27         0.90 o
  -9  -5   8         28.15         23.20         1.26 o
  -8  -5   8          3.05          1.54         0.27 o
  -7  -5   8          1.28          0.26         0.36 o
  -6  -5   8         76.25         73.44         1.86 o
  -5  -5   8         35.27         36.76         1.57 o
  -4  -5   8         78.69         79.32         1.92 o
  -3  -5   8          3.01          2.36         0.39 o
  -2  -5   8         23.93         24.65         1.45 o
  -1  -5   8        137.98        119.77         4.59 o
   0  -5   8         24.22         24.82         1.39 o
   1  -5   8          0.21          0.17         0.56 o
   2  -5   8          1.00          4.14         0.57 o
   3  -5   8        111.65        101.26         3.92 o
   4  -5   8        118.45        121.34         3.71 o
   5  -5   8          0.10          1.00         0.39 o
  -9  -4   8         25.71         27.92         0.91 o
  -8  -4   8          0.14          6.22         0.46 o
  -7  -4   8          1.84          2.12         0.35 o
  -6  -4   8         15.78         43.59         1.46 o
  -5  -4   8        287.32        292.46         5.66 o
  -4  -4   8        145.04        175.28         3.07 o
  -3  -4   8        128.75        126.95         2.63 o
  -2  -4   8          5.57         14.10         1.42 o
  -1  -4   8        301.94        305.45         6.28 o
   0  -4   8          1.15          2.90         0.97 o
   1  -4   8         87.91         89.20         2.57 o
   2  -4   8        156.98        154.12         2.73 o
   3  -4   8         14.66         12.52         0.84 o
   4  -4   8         95.95         85.52         2.72 o
   5  -4   8         73.26         73.59         5.79 o
  -9  -3   8         23.43         24.31         1.02 o
  -8  -3   8         17.67         14.33         0.69 o
  -7  -3   8        113.93        104.24         2.69 o
  -6  -3   8        100.23         96.17         2.95 o
  -5  -3   8          0.65          2.35         0.60 o
  -4  -3   8         38.35         48.37         1.36 o
  -3  -3   8        204.58        213.89         7.99 o
  -2  -3   8        551.34        557.00        12.65 o
  -1  -3   8          1.79         12.96         1.57 o
   0  -3   8        140.37        188.52        10.62 o
   1  -3   8        188.67        164.11        13.47 o
   2  -3   8          1.29          3.23         0.38 o
   3  -3   8          0.10          3.43         0.62 o
   4  -3   8        151.26        147.04         2.90 o
   5  -3   8          4.06          5.00         0.53 o
   6  -3   8          5.84          5.75         0.68 o
  -9  -2   8          4.92          5.69         0.44 o
  -8  -2   8        453.28        416.64         8.59 o
  -7  -2   8         12.72         12.50         0.75 o
  -6  -2   8         69.67         73.55         2.62 o
  -5  -2   8         33.87         34.03         1.36 o
  -4  -2   8        138.78        158.33         9.85 o
  -3  -2   8        225.73        247.24        11.66 o
  -2  -2   8        336.93        372.83        13.45 o
  -1  -2   8        754.82        710.16        17.95 o
   0  -2   8         83.63        100.97         5.38 o
   1  -2   8         10.91         23.58         2.90 o
   2  -2   8        497.16        513.89        11.11 o
   3  -2   8         13.31         34.42         1.44 o
   4  -2   8          8.01          9.61         0.59 o
   5  -2   8         12.36         12.73         0.86 o
   6  -2   8         95.99        108.55         2.44 o
   7  -2   8         27.67         25.29         1.40 o
  -8  -1   8         56.03         50.49         1.88 o
  -7  -1   8          2.59          4.51         0.50 o
  -6  -1   8         28.78         32.81         1.31 o
  -5  -1   8         32.98         27.18         1.14 o
  -4  -1   8        386.28        367.49        17.08 o
  -3  -1   8        312.32        306.78         7.96 o
  -2  -1   8        235.26        243.11        12.32 o
  -1  -1   8        218.64        192.97        17.50 o
   0  -1   8         98.29         95.57         6.36 o
   1  -1   8        180.43        192.64         5.01 o
   2  -1   8         28.76         44.17         1.96 o
   3  -1   8        253.87        259.51         8.16 o
   4  -1   8         59.59         62.97         2.70 o
   5  -1   8        166.95        168.66         2.88 o
   6  -1   8          1.41          1.39         0.41 o
   7  -1   8          4.75          4.46         0.47 o
   8  -1   8          2.03          1.00         0.45 o
  -8   0   8         19.21         23.61         2.94 o
  -7   0   8         13.56         24.31         1.03 o
  -6   0   8        164.97        161.69         2.97 o
  -5   0   8        122.88        132.66         2.41 o
  -4   0   8        260.41        254.92         4.94 o
  -3   0   8        236.80        236.30         5.92 o
  -2   0   8          4.38          9.71         1.59 o
  -1   0   8         24.00         19.86         2.55 o
   0   0   8          3.51          7.00         1.71 o
   1   0   8        395.76        386.98        10.67 o
   2   0   8        519.86        474.58        10.50 o
   3   0   8       1413.02       1417.90        21.95 o
   4   0   8          2.68         12.28         1.01 o
   5   0   8         24.23         37.76         1.15 o
   6   0   8         55.86         53.91         1.28 o
   7   0   8          0.00          3.32         0.46 o
   8   0   8         28.43         24.90         0.94 o
  -8   1   8         18.00         15.74         1.03 o
  -7   1   8         74.45         68.60         2.28 o
  -6   1   8        301.28        280.14         5.71 o
  -5   1   8        285.98        273.11         3.69 o
  -4   1   8        516.01        482.08         6.93 o
  -3   1   8          3.00          3.44         0.66 o
  -2   1   8        174.62        190.76         4.49 o
  -1   1   8         13.90         14.99         1.47 o
   0   1   8        360.96        335.30        14.83 o
   1   1   8        516.65        522.82        11.99 o
   2   1   8        309.93        291.37         6.13 o
   3   1   8         53.83         56.72         1.96 o
   4   1   8          1.75          7.04         1.39 o
   5   1   8         26.53         23.05         0.62 o
   6   1   8         29.06         28.75         0.95 o
   7   1   8         23.58         21.02         0.87 o
   8   1   8          9.22          8.55         0.60 o
   9   1   8          0.73          2.97         0.45 o
  -7   2   8          3.02          2.58         0.71 o
  -6   2   8         10.70         16.45         0.86 o
  -5   2   8         79.73         72.23         1.86 o
  -4   2   8          0.11         30.12         1.38 o
  -3   2   8         67.42         58.29         3.08 o
  -2   2   8         61.83         80.17         5.82 o
  -1   2   8          5.73         55.94         7.56 o
   0   2   8        106.09        133.10         6.57 o
   1   2   8         21.89         66.94         2.95 o
   2   2   8        295.90        340.08         9.41 o
   3   2   8       1030.49       1016.52        20.66 o
   4   2   8        784.11        734.16        21.45 o
   5   2   8          3.08          7.34         0.34 o
   6   2   8        227.65        211.31         2.46 o
   7   2   8         14.55         16.64         0.67 o
   8   2   8          2.57          1.02         0.34 o
   9   2   8         55.15         74.45         5.08 o
  -6   3   8          3.61          3.59         0.46 o
  -5   3   8         31.26         30.85         1.55 o
  -4   3   8         24.65         24.11         1.97 o
  -3   3   8         79.55         74.02         2.67 o
  -2   3   8         40.54         57.60         7.53 o
  -1   3   8          6.13          3.61         2.10 o
   0   3   8        641.90        665.26        28.46 o
   1   3   8       1876.54       1882.12        64.96 o
   2   3   8        324.02        343.65        11.11 o
   3   3   8        105.00        127.01         4.74 o
   4   3   8         77.00         97.71         3.93 o
   5   3   8          0.75          6.94         0.30 o
   6   3   8        109.32         96.96         1.35 o
   7   3   8          7.13         12.39         0.52 o
   8   3   8          9.91         14.08         0.86 o
   9   3   8         41.46         42.17         2.42 o
  -6   4   8         10.57          9.71         0.97 o
  -5   4   8          1.24          5.58         0.54 o
  -4   4   8          1.50          2.04         0.60 o
  -3   4   8         27.94         28.05         2.00 o
  -2   4   8          0.02         -0.39         0.76 o
  -1   4   8         17.79         23.49         1.16 o
   0   4   8        148.61        170.45        12.98 o
   1   4   8        231.65        225.68        14.47 o
   2   4   8        978.20        985.27        20.34 o
   3   4   8          3.16         28.18         2.08 o
   4   4   8         16.49         19.72         0.80 o
   5   4   8         17.22         31.61         0.71 o
   6   4   8        297.42        302.67         3.09 o
   7   4   8         39.05         36.07         0.77 o
   8   4   8          0.02          3.74         0.53 o
  -5   5   8          1.18          0.63         0.37 o
  -4   5   8         65.37         71.82         2.01 o
  -3   5   8          0.20          1.71         0.57 o
  -2   5   8         33.13         33.90         1.98 o
  -1   5   8         12.78         12.91         0.99 o
   0   5   8          0.15          0.69         0.59 o
   1   5   8          0.84          0.73         0.29 o
   2   5   8         65.40         61.77         1.51 o
   3   5   8        105.33        114.55         2.24 o
   4   5   8        115.06        119.32         2.91 o
   5   5   8        105.21        109.31         1.73 o
   6   5   8        181.56        181.54         2.38 o
   7   5   8        271.61        249.67         3.65 o
   8   5   8         12.45         15.35         0.77 o
  -4   6   8          0.09          0.93         0.35 o
  -3   6   8          1.21          2.59         0.41 o
  -2   6   8        177.89        182.67         4.74 o
  -1   6   8        477.28        479.99         9.87 o
   0   6   8          0.29          4.62         0.81 o
   1   6   8         26.48         29.83         1.54 o
   2   6   8        134.94        140.56         2.87 o
   3   6   8         56.33         61.75         1.72 o
   4   6   8        150.15        144.84         2.40 o
   5   6   8        216.83        225.79         2.98 o
   6   6   8        333.02        328.77         4.01 o
   7   6   8         59.23         62.13         1.51 o
   8   6   8          2.70          4.24         0.36 o
   9   6   8          4.77          3.61         0.65 o
  -3   7   8          2.00          2.48         0.45 o
  -2   7   8         73.72         72.09         2.51 o
  -1   7   8          7.35          5.16         0.55 o
   0   7   8         50.64         59.02         2.04 o
   1   7   8        170.82        169.95         3.28 o
   2   7   8          3.74          2.53         0.40 o
   3   7   8          7.56          7.27         0.47 o
   4   7   8         85.42         80.00         1.88 o
   5   7   8         32.14         30.01         1.04 o
   6   7   8        136.21        138.12         2.63 o
   7   7   8         31.22         30.22         0.77 o
   8   7   8          7.28          8.09         0.59 o
  -1   8   8          0.27          0.22         0.25 o
   0   8   8         36.73         40.18         1.20 o
   1   8   8        100.53        103.37         2.61 o
   2   8   8          0.32          0.83         0.34 o
   3   8   8         18.22         14.62         0.87 o
   4   8   8         96.63        106.12         2.05 o
   5   8   8         14.51         12.96         0.53 o
   6   8   8          2.83          9.10         0.51 o
   7   8   8         32.62         33.12         1.39 o
   8   8   8         14.76         14.98         0.78 o
   1   9   8          0.73          0.35         0.23 o
   2   9   8          4.80          6.47         0.47 o
   3   9   8         19.57         24.03         0.90 o
   4   9   8         11.40         11.74         0.59 o
   5   9   8          2.05          3.70         0.37 o
   6   9   8          0.78          0.50         0.26 o
   7   9   8         51.63         48.00         1.49 o
  -6  -8   9          4.02          3.87         0.58 o
  -5  -8   9         69.84         64.39         3.36 o
  -4  -8   9          6.46          5.18         0.60 o
  -3  -8   9          2.52          4.11         0.51 o
  -2  -8   9          9.39          7.59         0.74 o
  -1  -8   9          1.29          2.11         0.33 o
   0  -8   9          8.92         10.32         0.56 o
  -7  -7   9          7.94          5.88         1.00 o
  -6  -7   9         13.88         16.81         1.97 o
  -5  -7   9        298.95        305.62         8.40 o
  -4  -7   9          0.54          1.85         0.55 o
  -3  -7   9         23.54         23.42         1.76 o
  -2  -7   9         24.44         20.18         1.32 o
  -1  -7   9         54.16         52.64         2.15 o
   0  -7   9          0.01          1.12         0.38 o
   1  -7   9          8.39          8.95         0.65 o
   2  -7   9         17.91         19.09         0.96 o
  -8  -6   9         12.86         15.06         0.99 o
  -7  -6   9          0.93          1.57         0.47 o
  -6  -6   9         32.53         35.61         2.10 o
  -5  -6   9          5.48          5.97         1.20 o
  -4  -6   9        138.01        133.01         4.32 o
  -3  -6   9         29.32         28.81         1.46 o
  -2  -6   9          0.10          0.02         0.40 o
  -1  -6   9         19.22         17.52         1.18 o
   0  -6   9          0.74          0.56         0.54 o
   1  -6   9          3.72          5.46         0.57 o
   2  -6   9          2.75          5.18         0.81 o
   3  -6   9          0.13          0.54         0.58 o
  -8  -5   9          5.98          5.20         0.49 o
  -7  -5   9         74.11         76.55         1.74 o
  -6  -5   9        223.83        223.94         3.58 o
  -5  -5   9          0.41          2.81         0.67 o
  -4  -5   9        102.94        106.69         2.98 o
  -3  -5   9         84.00         80.47         2.15 o
  -2  -5   9          8.97          7.96         1.01 o
  -1  -5   9         53.21         51.23         2.89 o
   0  -5   9        111.10        107.82         2.96 o
   1  -5   9          5.45          3.70         0.70 o
   2  -5   9         26.13         25.04         1.33 o
   3  -5   9          0.26          0.20         0.68 o
   4  -5   9          3.60          4.82         0.66 o
  -9  -4   9          0.93          0.32         0.32 o
  -8  -4   9          4.22          5.91         0.49 o
  -7  -4   9         56.39         46.87         1.18 o
  -6  -4   9        140.03        163.89         3.53 o
  -5  -4   9         61.34         63.05         2.18 o
  -4  -4   9        184.29        215.43         3.96 o
  -3  -4   9          5.41         14.06         0.71 o
  -2  -4   9        279.22        282.74         4.52 o
  -1  -4   9         64.79         78.68         2.75 o
   0  -4   9          1.99          3.97         0.80 o
   1  -4   9        417.78        406.18         6.13 o
   2  -4   9        668.28        662.49         8.76 o
   3  -4   9          4.78          3.11         0.81 o
   4  -4   9          1.05          0.47         0.41 o
   5  -4   9          2.45          3.79         0.59 o
  -9  -3   9          0.01          0.17         0.22 o
  -8  -3   9         19.87         23.43         0.91 o
  -7  -3   9         52.04         46.31         1.72 o
  -6  -3   9        468.13        444.84         7.53 o
  -5  -3   9        139.74        135.02         2.82 o
  -4  -3   9         74.50         69.96         1.47 o
  -3  -3   9         46.49         42.37         4.29 o
  -2  -3   9        306.78        318.00         8.86 o
  -1  -3   9        518.72        540.19        15.42 o
   0  -3   9          0.56         15.67         2.12 o
   1  -3   9         10.49         24.43         2.38 o
   2  -3   9        156.34        145.42         2.49 o
   3  -3   9        464.17        455.36         7.85 o
   4  -3   9       1056.83       1041.55        13.66 o
   5  -3   9         26.41         25.21         1.01 o
   6  -3   9         16.55         15.66         0.86 o
  -8  -2   9        599.86        564.57        11.09 o
  -7  -2   9         49.53         48.15         1.51 o
  -6  -2   9          8.07          7.04         0.73 o
  -5  -2   9          5.60          5.41         0.51 o
  -4  -2   9         15.68         17.67         0.91 o
  -3  -2   9         36.57         59.17         4.74 o
  -2  -2   9        259.43        306.72         9.16 o
  -1  -2   9         96.68        127.91         3.80 o
   0  -2   9        437.35        540.94        22.79 o
   1  -2   9         35.53         63.46         4.24 o
   2  -2   9          0.83          2.63         0.75 o
   3  -2   9        107.00        109.24         2.35 o
   4  -2   9          4.29          5.55         0.50 o
   5  -2   9        268.99        258.99         4.36 o
   6  -2   9        112.38        106.29         2.18 o
   7  -2   9         13.28         10.87         1.00 o
  -8  -1   9        249.18        220.86         4.80 o
  -7  -1   9        212.75        192.77         3.43 o
  -6  -1   9        576.57        519.78         9.43 o
  -5  -1   9        535.48        488.71         8.31 o
  -4  -1   9        472.42        459.72         8.25 o
  -3  -1   9         57.74         65.25         3.70 o
  -2  -1   9        456.70        463.70        18.00 o
  -1  -1   9        933.08        928.74        33.05 o
   0  -1   9        929.35        968.29        35.04 o
   1  -1   9         71.95         69.58         2.60 o
   2  -1   9         57.68         86.57         2.83 o
   3  -1   9         27.06         27.34         2.06 o
   4  -1   9          1.05          1.76         0.34 o
   5  -1   9          2.32          3.16         0.42 o
   6  -1   9          6.03          6.61         0.57 o
   7  -1   9          8.19          8.22         0.64 o
   8  -1   9         11.17          8.45         0.74 o
  -8   0   9          5.87          6.94         0.90 o
  -7   0   9          0.02          2.43         0.42 o
  -6   0   9        162.95        156.12         3.03 o
  -5   0   9         42.64         43.29         1.44 o
  -4   0   9         23.18         46.66         1.28 o
  -3   0   9         47.71         47.92         2.25 o
  -2   0   9          2.93          3.87         1.27 o
  -1   0   9          3.70          8.06         2.13 o
   0   0   9        348.37        338.02        14.76 o
   1   0   9        265.12        343.43        15.46 o
   2   0   9       2433.96       2568.80        47.03 o
   3   0   9        293.23        308.42         7.01 o
   4   0   9         54.73         47.81         1.33 o
   5   0   9          0.01         13.78         0.67 o
   6   0   9        358.76        348.77         4.98 o
   7   0   9          0.13          6.29         0.54 o
   8   0   9          1.10          2.59         0.57 o
  -7   1   9          0.85          0.89         0.69 o
  -6   1   9         77.07         71.85         2.11 o
  -5   1   9          0.37          1.33         0.35 o
  -4   1   9          1.67          1.85         0.45 o
  -3   1   9        397.01        384.57         6.83 o
  -2   1   9         90.96        115.95         3.31 o
  -1   1   9        470.30        482.00        10.40 o
   0   1   9        625.96        539.62        32.31 o
   1   1   9        621.98        603.79        15.48 o
   2   1   9        157.65        141.22         4.46 o
   3   1   9        111.74        108.55         3.73 o
   4   1   9         42.11         49.34         3.96 o
   5   1   9         31.25         23.89         0.62 o
   6   1   9         45.57         39.59         1.12 o
   7   1   9         11.77          8.92         0.58 o
   8   1   9         91.27         89.80         1.67 o
  -7   2   9         49.81         45.37         1.72 o
  -6   2   9         84.11         92.03         2.42 o
  -5   2   9         26.78         25.34         1.21 o
  -4   2   9         66.72         81.77         2.15 o
  -3   2   9         21.14         27.66         1.78 o
  -2   2   9         82.94        100.06         3.88 o
  -1   2   9        468.34        547.65        21.92 o
   0   2   9        652.79        632.80        25.98 o
   1   2   9        583.21        629.08        13.82 o
   2   2   9         89.58        120.68         4.90 o
   3   2   9        456.74        451.81        13.03 o
   4   2   9         87.69        113.52         4.66 o
   5   2   9        139.45        136.59         1.69 o
   6   2   9        460.18        449.58         4.44 o
   7   2   9          4.18         12.39         0.65 o
   8   2   9         14.54         10.96         0.58 o
   9   2   9        111.77        119.69        12.09 o
  -6   3   9         10.96         12.21         0.53 o
  -5   3   9         46.66         44.99         1.61 o
  -4   3   9         57.49         55.40         2.80 o
  -3   3   9        101.02        100.76         3.19 o
  -2   3   9         46.46         41.53         1.92 o
  -1   3   9        214.32        211.11        14.21 o
   0   3   9         83.20         80.53         5.49 o
   1   3   9        422.99        425.24        20.45 o
   2   3   9         59.83         60.41         2.73 o
   3   3   9        530.55        534.18        12.70 o
   4   3   9        313.77        298.45         8.80 o
   5   3   9        312.63        297.76         2.97 o
   6   3   9        194.39        177.35         2.03 o
   7   3   9        270.48        250.89         3.31 o
   8   3   9        130.45        134.58         2.35 o
   9   3   9          3.51          4.03         0.74 o
  -6   4   9          3.03          2.35         0.48 o
  -5   4   9          2.30          3.93         0.41 o
  -4   4   9         71.95         72.83         2.19 o
  -3   4   9         46.30         49.35         2.09 o
  -2   4   9         95.71         93.32         3.34 o
  -1   4   9        623.06        639.08        25.36 o
   0   4   9        111.72        104.73         5.37 o
   1   4   9        867.94        909.08        37.94 o
   2   4   9       1255.00       1323.28        26.37 o
   3   4   9        123.92        160.13         5.22 o
   4   4   9         19.16         33.83         0.98 o
   5   4   9         79.70        110.19         1.58 o
   6   4   9         16.83         14.17         0.54 o
   7   4   9         40.53         38.04         0.91 o
   8   4   9        241.79        239.37         4.24 o
  -5   5   9          1.00          0.96         0.33 o
  -4   5   9         61.18         60.52         1.50 o
  -3   5   9          3.38          6.11         1.01 o
  -2   5   9         26.65         28.73         1.86 o
  -1   5   9          4.14          5.59         1.41 o
   0   5   9         78.71         82.27         2.51 o
   1   5   9        158.43        152.77         3.09 o
   2   5   9          1.27          0.71         0.26 o
   3   5   9          9.00          7.62         0.51 o
   4   5   9        392.13        344.95         4.70 o
   5   5   9        137.30        137.24         1.86 o
   6   5   9          3.57          3.01         0.32 o
   7   5   9        279.00        275.70         4.24 o
   8   5   9          0.34          0.58         0.29 o
  -4   6   9          9.81          8.77         0.84 o
  -3   6   9          6.67          6.45         0.55 o
  -2   6   9        198.29        216.79         5.83 o
  -1   6   9        302.66        314.17         9.03 o
   0   6   9         73.87         74.04         2.57 o
   1   6   9         26.71         25.03         1.12 o
   2   6   9         58.29         55.95         1.51 o
   3   6   9        228.48        210.72         3.59 o
   4   6   9         13.65         11.66         0.65 o
   5   6   9         43.49         57.50         1.31 o
   6   6   9         67.60         57.49         1.19 o
   7   6   9         11.80         22.93         0.88 o
   8   6   9         59.65         50.05         1.32 o
  -2   7   9         30.02         28.17         1.15 o
  -1   7   9          1.98          1.36         0.39 o
   0   7   9        103.54        123.64         3.61 o
   1   7   9        169.50        170.34         3.55 o
   2   7   9          0.34          0.74         0.50 o
   3   7   9        106.63        105.48         1.80 o
   4   7   9          5.43          6.08         0.52 o
   5   7   9          1.29          3.27         0.34 o
   6   7   9        149.50        139.70         2.22 o
   7   7   9        133.38        140.94         2.35 o
   8   7   9          2.64          3.33         0.45 o
  -1   8   9         39.33         40.64         3.90 o
   0   8   9         26.49         29.16         1.06 o
   1   8   9          0.77          1.46         0.44 o
   2   8   9        129.27        130.84         2.76 o
   3   8   9          3.44          5.10         0.53 o
   4   8   9         28.36         26.13         0.95 o
   5   8   9          0.26          0.95         0.45 o
   6   8   9         62.75         63.74         1.45 o
   7   8   9          5.06          7.73         0.51 o
   8   8   9         25.13         18.33         1.10 o
   1   9   9         15.00         10.61         1.00 o
   2   9   9          1.78          1.20         0.25 o
   3   9   9         32.56         33.29         2.40 o
   4   9   9         12.85         14.63         0.84 o
   5   9   9          0.72          0.61         0.22 o
   6   9   9         12.61         10.08         0.49 o
  -6  -8  10         16.27         13.88         1.37 o
  -5  -8  10          0.40          0.29         0.58 o
  -4  -8  10         23.55         16.75         1.36 o
  -3  -8  10          3.42          3.49         0.57 o
  -2  -8  10          0.13          0.29         0.46 o
  -1  -8  10          6.11          5.68         0.38 o
   0  -8  10          1.04          1.10         0.39 o
  -7  -7  10         24.64         24.60         2.13 o
  -6  -7  10          6.12          7.58         1.39 o
  -5  -7  10         71.78         73.19         2.33 o
  -4  -7  10         37.30         39.99         1.49 o
  -3  -7  10         22.83         20.40         1.18 o
  -2  -7  10          0.03          1.13         0.61 o
  -1  -7  10         16.22         20.94         1.68 o
   0  -7  10         12.07         16.63         0.80 o
   1  -7  10          0.23          0.37         0.56 o
   2  -7  10          0.00          0.97         0.45 o
  -8  -6  10         40.24         37.14         1.74 o
  -7  -6  10         63.40         59.76         1.92 o
  -6  -6  10          9.11         15.84         0.94 o
  -5  -6  10        173.13        174.16         4.67 o
  -4  -6  10         21.58         19.64         1.36 o
  -3  -6  10         13.72         14.39         1.04 o
  -2  -6  10        212.87        193.05         4.94 o
  -1  -6  10         11.17         10.89         0.94 o
   0  -6  10         37.13         30.78         1.55 o
   1  -6  10         22.27         20.23         0.97 o
   2  -6  10          4.62          6.72         0.92 o
   3  -6  10          0.00          0.79         0.38 o
  -8  -5  10         25.32         24.47         0.87 o
  -7  -5  10        117.42        117.91         2.07 o
  -6  -5  10         56.00         50.15         1.73 o
  -5  -5  10         49.51         53.33         1.90 o
  -4  -5  10          4.75          2.73         0.50 o
  -3  -5  10         17.03         16.63         1.01 o
  -2  -5  10          3.84          2.75         0.60 o
  -1  -5  10         75.11         64.24         3.75 o
   0  -5  10         32.27         30.39         1.57 o
   1  -5  10          5.96          5.32         0.79 o
   2  -5  10          0.64          0.63         0.41 o
   3  -5  10         98.76        105.08         3.85 o
   4  -5  10          9.43          9.75         0.82 o
  -8  -4  10         33.93         32.99         0.92 o
  -7  -4  10        108.16        102.12         1.86 o
  -6  -4  10         95.35        106.23         2.35 o
  -5  -4  10          8.48         15.17         0.90 o
  -4  -4  10          0.17         11.74         0.85 o
  -3  -4  10        285.75        281.39         4.67 o
  -2  -4  10         10.97         15.30         0.93 o
  -1  -4  10          0.32         12.25         1.22 o
   0  -4  10        102.89        104.32         4.35 o
   1  -4  10        246.07        245.84         4.46 o
   2  -4  10        122.78        123.53         2.56 o
   3  -4  10         21.35         13.37         1.11 o
   4  -4  10         20.38         19.67         1.53 o
   5  -4  10         53.01         52.07         2.21 o
  -8  -3  10          6.92          6.00         0.56 o
  -7  -3  10         50.97         38.40         1.51 o
  -6  -3  10        185.63        157.72         4.75 o
  -5  -3  10        105.61         90.84         2.72 o
  -4  -3  10        184.24        177.30         3.34 o
  -3  -3  10        371.83        349.50         6.83 o
  -2  -3  10        154.23        157.63        10.90 o
  -1  -3  10         11.22         11.42         4.21 o
   0  -3  10         50.80         55.85        10.44 o
   1  -3  10          3.20          8.89         2.04 o
   2  -3  10        199.04        203.58         3.80 o
   3  -3  10         75.82         71.88         2.03 o
   4  -3  10        256.39        253.87         4.69 o
   5  -3  10          2.40          3.63         0.63 o
   6  -3  10         63.53         60.18         2.16 o
  -8  -2  10          5.32          5.52         0.48 o
  -7  -2  10          4.58          5.14         0.77 o
  -6  -2  10         25.16         28.25         1.31 o
  -5  -2  10        100.63         97.68         2.11 o
  -4  -2  10        139.28        140.53         2.76 o
  -3  -2  10         32.37         32.42         3.29 o
  -2  -2  10         55.07         71.96         5.02 o
  -1  -2  10         37.11         65.72         5.97 o
   0  -2  10        287.06        330.41        16.49 o
   1  -2  10        585.73        650.12        20.76 o
   2  -2  10        452.29        468.22        11.87 o
   3  -2  10          1.07          5.24         0.56 o
   4  -2  10        159.95        159.24         2.83 o
   5  -2  10         26.78         31.91         1.18 o
   6  -2  10         27.05         29.25         1.12 o
   7  -2  10          0.08          1.27         0.29 o
  -8  -1  10        315.08        278.27         5.70 o
  -7  -1  10          6.74          4.40         0.57 o
  -6  -1  10        282.44        254.54         5.45 o
  -5  -1  10          0.52          4.68         0.59 o
  -4  -1  10          0.14          2.77         0.49 o
  -3  -1  10        125.84        121.71         8.52 o
  -2  -1  10          2.66         18.92         2.05 o
  -1  -1  10        599.59        636.32        24.74 o
   0  -1  10         59.04         79.87         6.49 o
   1  -1  10          0.31          0.38         0.60 o
   2  -1  10        930.48        908.28        16.99 o
   3  -1  10         71.54         77.50         3.57 o
   4  -1  10         16.23         21.11         0.94 o
   5  -1  10         45.72         44.42         1.49 o
   6  -1  10         67.06         67.04         1.41 o
   7  -1  10         38.64         33.14         1.21 o
  -8   0  10         32.65         22.46         1.45 o
  -7   0  10          4.93          3.48         0.52 o
  -6   0  10         32.43         77.03         2.41 o
  -5   0  10        337.73        331.80         7.64 o
  -4   0  10          8.07         29.54         1.58 o
  -3   0  10        241.70        219.89         8.16 o
  -2   0  10        507.96        477.83        20.86 o
  -1   0  10        226.62        223.04        12.06 o
   0   0  10         30.91         34.97         2.92 o
   1   0  10        934.25       1035.38        37.59 o
   2   0  10       1593.62       1643.84        38.47 o
   3   0  10        103.99        117.56         4.26 o
   4   0  10         99.83        102.11         2.78 o
   5   0  10        264.51        284.30         4.25 o
   6   0  10          1.63          6.51         0.59 o
   7   0  10         46.18         52.02         1.57 o
   8   0  10         64.66         69.23         2.38 o
  -7   1  10         36.05         40.55         1.51 o
  -6   1  10         71.76         69.57         2.30 o
  -5   1  10         36.08         28.68         1.12 o
  -4   1  10         47.38         53.61         1.69 o
  -3   1  10         94.39         84.40         2.63 o
  -2   1  10        116.13        122.86         3.41 o
  -1   1  10        151.25        142.40         4.57 o
   0   1  10        314.17        324.76        15.46 o
   1   1  10        278.37        339.27        15.75 o
   2   1  10        520.96        603.68        17.25 o
   3   1  10         37.12         39.15         3.33 o
   4   1  10         16.08         15.60         1.01 o
   5   1  10        345.57        344.33         4.08 o
   6   1  10        394.62        383.09         4.76 o
   7   1  10         24.21         24.18         0.92 o
   8   1  10          1.23          6.73         0.54 o
  -7   2  10         35.15         28.95         1.30 o
  -6   2  10         43.97         52.98         1.73 o
  -5   2  10         10.49          9.96         0.64 o
  -4   2  10         53.27         49.48         1.93 o
  -3   2  10         16.21         38.54         1.96 o
  -2   2  10        864.43        875.09        17.04 o
  -1   2  10        457.58        567.66        13.68 o
   0   2  10         67.71         93.11         7.91 o
   1   2  10       1264.52       1221.49        20.76 o
   2   2  10        156.34        209.73         8.67 o
   3   2  10         78.38         83.36         4.33 o
   4   2  10        103.07        112.97         5.83 o
   5   2  10         81.66         91.09         1.45 o
   6   2  10         10.28          9.77         0.46 o
   7   2  10         51.12         51.55         1.55 o
   8   2  10         13.95         13.33         0.69 o
   9   2  10          1.33          3.35         0.65 o
  -6   3  10         18.44         19.92         0.99 o
  -5   3  10          1.33          1.28         0.46 o
  -4   3  10        116.46        120.14         2.96 o
  -3   3  10          7.49          5.42         0.73 o
  -2   3  10          3.09          4.82         0.67 o
  -1   3  10         11.90         14.81         3.97 o
   0   3  10        857.89        810.19        26.13 o
   1   3  10        223.08        242.63         8.98 o
   2   3  10         43.25         56.91         2.30 o
   3   3  10          6.39          8.55         1.30 o
   4   3  10         13.12         16.50         0.87 o
   5   3  10        207.68        208.08         2.29 o
   6   3  10        390.78        372.46         3.87 o
   7   3  10        290.24        286.60         3.85 o
   8   3  10         62.55         75.21         1.71 o
   9   3  10         27.76         33.46         1.87 o
  -5   4  10          0.37          1.31         0.35 o
  -4   4  10          4.43          6.18         0.63 o
  -3   4  10         79.64         84.91         2.53 o
  -2   4  10        103.14        104.25         3.30 o
  -1   4  10          1.16          9.90         1.13 o
   0   4  10        600.05        633.50        17.99 o
   1   4  10         44.54         63.74         3.09 o
   2   4  10          0.24         13.23         1.26 o
   3   4  10        189.55        200.71         5.41 o
   4   4  10         33.87         47.71         1.53 o
   5   4  10        182.02        206.49         2.38 o
   6   4  10          6.81          8.41         0.45 o
   7   4  10          7.38         34.04         0.89 o
   8   4  10         79.22         89.85         3.71 o
  -5   5  10         14.57         11.23         0.87 o
  -4   5  10        252.57        248.03         4.65 o
  -3   5  10        104.65        112.71         4.15 o
  -2   5  10          8.35          9.84         0.88 o
  -1   5  10          0.03          0.48         0.57 o
   0   5  10         34.41         37.33         1.96 o
   1   5  10        130.35        135.11         2.92 o
   2   5  10         35.95         38.73         1.10 o
   3   5  10        100.88        101.25         1.91 o
   4   5  10         30.37         23.70         0.75 o
   5   5  10        307.44        293.13         3.01 o
   6   5  10         75.53         74.30         1.28 o
   7   5  10          1.85          2.80         0.44 o
   8   5  10         30.28         33.38         1.52 o
  -4   6  10          8.59          5.87         0.68 o
  -3   6  10          9.71         10.04         0.78 o
  -2   6  10        194.38        214.36         5.68 o
  -1   6  10        677.23        716.32        14.31 o
   0   6  10          2.81          7.77         1.52 o
   1   6  10        164.63        157.70         3.65 o
   2   6  10        214.81        210.63         4.77 o
   3   6  10          3.55          2.87         0.40 o
   4   6  10        165.09        167.55         2.51 o
   5   6  10          9.91         11.51         0.54 o
   6   6  10         75.13         73.49         1.49 o
   7   6  10          7.46         29.30         0.85 o
   8   6  10         13.53         14.93         0.94 o
  -2   7  10          0.82          1.55         0.38 o
  -1   7  10          5.68          5.50         0.56 o
   0   7  10         41.71         40.50         2.17 o
   1   7  10          0.19          0.10         0.52 o
   2   7  10         59.42         53.17         1.96 o
   3   7  10        125.99        123.94         2.56 o
   4   7  10          4.57          8.28         0.46 o
   5   7  10          7.55          6.23         0.43 o
   6   7  10         27.42         26.93         0.83 o
   7   7  10         58.48         58.76         1.43 o
   8   7  10         14.86         18.98         0.87 o
  -1   8  10         12.00         12.16         0.77 o
   0   8  10         14.59         15.37         0.90 o
   1   8  10          0.64          1.74         0.33 o
   2   8  10         73.05         78.74         2.13 o
   3   8  10         26.84         27.99         1.07 o
   4   8  10          3.21          4.79         0.43 o
   5   8  10          9.65         10.08         0.58 o
   6   8  10          2.64          3.21         0.36 o
   7   8  10          9.31          8.14         0.48 o
   8   8  10         18.69         15.36         1.06 o
   1   9  10         25.84         20.75         1.26 o
   2   9  10          1.00          1.01         0.22 o
   3   9  10          0.15          0.75         0.24 o
   4   9  10          1.89          1.35         0.52 o
   5   9  10         37.34         34.26         2.06 o
   6   9  10         35.81         26.27         1.03 o
  -6  -8  11          0.38          0.84         0.39 o
  -5  -8  11          1.81          1.55         0.61 o
  -4  -8  11         13.58         13.55         0.90 o
  -3  -8  11          5.98          6.07         0.60 o
  -2  -8  11         24.31         31.30         1.52 o
  -1  -8  11          0.47          1.06         0.27 o
  -7  -7  11        261.80        242.61         5.90 o
  -6  -7  11         14.66         16.00         1.71 o
  -5  -7  11         11.11         11.03         1.09 o
  -4  -7  11         53.35         49.39         1.61 o
  -3  -7  11         58.03         54.25         2.55 o
  -2  -7  11          7.69          4.83         0.92 o
  -1  -7  11         45.00         49.87         2.16 o
   0  -7  11          1.30          0.35         0.27 o
   1  -7  11         11.23          4.57         5.97 o
  -8  -6  11         18.66         17.29         1.19 o
  -7  -6  11         12.76         11.95         0.80 o
  -6  -6  11         14.61         11.89         1.81 o
  -5  -6  11          0.67          1.11         0.61 o
  -4  -6  11          5.38          4.86         0.80 o
  -3  -6  11         25.68         23.84         1.31 o
  -2  -6  11         13.68         11.41         0.86 o
  -1  -6  11          6.03          6.19         0.63 o
   0  -6  11         15.05         17.49         1.00 o
   1  -6  11          0.17          1.22         0.55 o
   2  -6  11         90.31        101.60         3.52 o
   3  -6  11         15.16         13.42         0.80 o
  -8  -5  11          3.06          3.02         0.37 o
  -7  -5  11         35.34         30.66         1.11 o
  -6  -5  11        270.51        258.11         5.11 o
  -5  -5  11         45.17         44.87         2.03 o
  -4  -5  11         43.53         42.18         1.54 o
  -3  -5  11          1.85          1.71         0.48 o
  -2  -5  11         53.45         60.49         2.11 o
  -1  -5  11         84.62         79.76         4.23 o
   0  -5  11        107.29         95.79         2.87 o
   1  -5  11         12.28          7.87         0.84 o
   2  -5  11         95.49         90.83         3.04 o
   3  -5  11          0.36          3.91         0.80 o
   4  -5  11          3.65          1.25         0.40 o
  -8  -4  11          6.96          6.37         0.44 o
  -7  -4  11          6.95          7.42         0.51 o
  -6  -4  11        128.92        117.33         2.50 o
  -5  -4  11          0.99         10.38         0.87 o
  -4  -4  11         68.85         67.86         1.98 o
  -3  -4  11        320.44        332.04         5.42 o
  -2  -4  11          3.09         13.76         1.00 o
  -1  -4  11        259.55        242.22         5.41 o
   0  -4  11         89.35         87.93         4.41 o
   1  -4  11        136.44        142.59         4.57 o
   2  -4  11        415.04        389.57         6.45 o
   3  -4  11         62.72         54.15         2.71 o
   4  -4  11          0.38          0.88         0.60 o
   5  -4  11         89.23         84.92         2.16 o
  -8  -3  11          0.28          1.13         0.29 o
  -7  -3  11         27.96         26.08         1.10 o
  -6  -3  11        150.42        149.27         3.63 o
  -5  -3  11          6.93          7.51         0.64 o
  -4  -3  11        209.11        193.69         3.60 o
  -3  -3  11        221.56        222.74         4.72 o
  -2  -3  11         12.38         16.11         1.06 o
  -1  -3  11         15.06         14.26         3.26 o
   0  -3  11        230.92        243.15        11.40 o
   1  -3  11         43.88         43.70         3.57 o
   2  -3  11        115.37        104.03         2.78 o
   3  -3  11          6.38          8.95         0.84 o
   4  -3  11          2.97          5.21         0.81 o
   5  -3  11         40.42         43.45         1.78 o
   6  -3  11          2.40          3.73         0.42 o
  -8  -2  11         13.76         10.68         0.55 o
  -7  -2  11          2.45          0.26         0.50 o
  -6  -2  11          4.67         29.34         1.32 o
  -5  -2  11        140.80        144.58         2.74 o
  -4  -2  11         23.04         17.06         0.78 o
  -3  -2  11         58.42         44.95         1.79 o
  -2  -2  11        833.18        884.48        33.06 o
  -1  -2  11        127.89        153.23        10.01 o
   0  -2  11         14.58         59.55         6.26 o
   1  -2  11        756.98        817.44        25.05 o
   2  -2  11         90.17        109.37         4.48 o
   3  -2  11          9.63         15.55         0.97 o
   4  -2  11         34.30         39.11         1.58 o
   5  -2  11         59.00         66.09         1.94 o
   6  -2  11          0.32          1.15         0.41 o
   7  -2  11         13.51         10.85         0.64 o
  -8  -1  11         66.22         57.52         1.41 o
  -7  -1  11          5.82          4.74         0.63 o
  -6  -1  11        272.62        254.39         4.88 o
  -5  -1  11        226.72        212.17         4.19 o
  -4  -1  11          5.50         11.68         0.71 o
  -3  -1  11        816.68        795.37        31.59 o
  -2  -1  11        190.40        190.52        11.89 o
  -1  -1  11         64.79         57.67         5.42 o
   0  -1  11       1716.55       2086.14        70.29 o
   1  -1  11          6.56          6.81         2.19 o
   2  -1  11         29.13         24.47         2.09 o
   3  -1  11         58.92         59.24         2.43 o
   4  -1  11          6.89         10.44         0.94 o
   5  -1  11        342.65        344.09         6.85 o
   6  -1  11         27.41         31.99         1.43 o
   7  -1  11         48.61         51.83         2.57 o
  -8   0  11          5.15          2.84         0.45 o
  -7   0  11         13.89         12.47         0.74 o
  -6   0  11        120.38        119.36         3.11 o
  -5   0  11          6.56         13.59         1.02 o
  -4   0  11         43.18         47.84         2.07 o
  -3   0  11         11.16         34.87         4.84 o
  -2   0  11        478.68        532.50        23.11 o
  -1   0  11          0.01         20.45         3.64 o
   0   0  11       3402.70       3751.59        85.02 o
   1   0  11        188.46        221.62        12.41 o
   2   0  11          7.54         25.35         4.00 o
   3   0  11          1.28         11.87         1.69 o
   4   0  11         67.33         87.13         2.58 o
   5   0  11         10.03         10.42         0.70 o
   6   0  11        168.65        162.12         2.71 o
   7   0  11          7.23          9.76         0.69 o
   8   0  11         83.61         74.04         2.41 o
  -7   1  11         15.68         17.46         0.73 o
  -6   1  11         13.67         13.14         1.36 o
  -5   1  11          0.03          0.67         0.52 o
  -4   1  11         12.64         17.02         1.24 o
  -3   1  11          1.88          1.43         0.37 o
  -2   1  11          0.29          0.18         0.43 o
  -1   1  11        367.19        382.62        19.18 o
   0   1  11        211.65        232.68        12.93 o
   1   1  11        559.19        624.39        25.70 o
   2   1  11          0.61          4.45         1.71 o
   3   1  11        377.46        403.06         9.24 o
   4   1  11          0.14          0.42         0.26 o
   5   1  11        168.38        158.32         2.57 o
   6   1  11         30.17         27.55         0.96 o
   7   1  11        396.21        389.95         5.88 o
   8   1  11         82.97         96.46         2.02 o
  -7   2  11          0.63          0.29         0.32 o
  -6   2  11          2.00          2.22         0.55 o
  -5   2  11         20.47         22.27         1.02 o
  -4   2  11        111.98        111.79         3.32 o
  -3   2  11         22.14         36.37         1.37 o
  -2   2  11        130.51        123.91         4.48 o
  -1   2  11         11.64         41.66         2.18 o
   0   2  11       2346.76       2527.87        85.51 o
   1   2  11         59.08         73.96         3.09 o
   2   2  11       1022.45       1124.56        41.71 o
   3   2  11         27.03         28.76         2.48 o
   4   2  11        103.70         83.19         2.15 o
   5   2  11         64.74         63.30         1.46 o
   6   2  11          0.00          1.68         0.34 o
   7   2  11          4.32          4.67         0.53 o
   8   2  11          9.88          8.61         0.88 o
  -6   3  11         22.53         20.28         1.52 o
  -5   3  11          0.97          1.00         0.50 o
  -4   3  11         58.28         58.95         2.34 o
  -3   3  11          6.75          8.28         0.89 o
  -2   3  11        126.44        146.84         4.14 o
  -1   3  11        431.14        424.37         9.57 o
   0   3  11         87.53         77.78         8.29 o
   1   3  11         85.83         94.49         4.33 o
   2   3  11        612.39        579.96        11.89 o
   3   3  11        172.21        166.16         7.23 o
   4   3  11        107.81         97.66         1.73 o
   5   3  11        307.33        290.00         3.06 o
   6   3  11        118.77        114.45         1.89 o
   7   3  11         23.28         23.47         0.87 o
   8   3  11         18.70         21.98         1.11 o
  -5   4  11         52.95         50.45         2.35 o
  -4   4  11          0.54          0.50         0.29 o
  -3   4  11          0.52          0.95         0.51 o
  -2   4  11         61.38         62.13         3.93 o
  -1   4  11         75.53         86.50         3.22 o
   0   4  11        308.29        300.33         7.69 o
   1   4  11         34.35         33.30         2.94 o
   2   4  11          7.67          8.62         0.53 o
   3   4  11         48.98         49.12         1.22 o
   4   4  11         16.22         35.64         0.90 o
   5   4  11          2.50          8.05         0.42 o
   6   4  11        166.70        181.13         2.72 o
   7   4  11         35.26         44.40         1.39 o
   8   4  11        458.81        462.40         9.41 o
  -4   5  11         49.11         47.45         1.63 o
  -3   5  11        118.56        123.32         5.79 o
  -2   5  11          0.37          3.40         0.66 o
  -1   5  11         10.36          9.50         0.90 o
   0   5  11         16.80         21.04         1.75 o
   1   5  11         31.82         35.74         1.61 o
   2   5  11        322.74        291.27         4.76 o
   3   5  11          0.05          0.34         0.36 o
   4   5  11          7.13         12.77         0.53 o
   5   5  11          4.72          4.69         0.40 o
   6   5  11         40.32         33.27         0.86 o
   7   5  11          1.43          8.08         0.49 o
   8   5  11         17.79         12.46         0.94 o
  -3   6  11        213.87        206.16         4.27 o
  -2   6  11          7.33          8.60         0.93 o
  -1   6  11         37.61         34.31         1.74 o
   0   6  11          7.58         10.10         1.19 o
   1   6  11         85.70         77.92         2.38 o
   2   6  11         26.35         25.35         1.11 o
   3   6  11        173.58        174.03         3.05 o
   4   6  11        477.99        425.84         4.78 o
   5   6  11         32.53         34.67         0.92 o
   6   6  11         98.17         97.25         1.53 o
   7   6  11         31.32         32.63         0.96 o
   8   6  11         26.55         30.75         2.39 o
  -2   7  11          9.45          9.15         0.79 o
  -1   7  11          0.18          1.95         0.50 o
   0   7  11         67.57         68.09         2.26 o
   1   7  11         54.22         58.92         2.29 o
   2   7  11         25.35         25.67         2.30 o
   3   7  11          3.20          2.42         0.40 o
   4   7  11        127.01        121.55         2.14 o
   5   7  11        102.68        104.78         1.83 o
   6   7  11        243.38        240.89         3.41 o
   7   7  11         85.39         79.06         1.83 o
   8   7  11          6.79          4.88         0.48 o
  -1   8  11         14.26         10.20         0.98 o
   0   8  11          1.79          3.87         0.37 o
   1   8  11          8.34          9.19         0.61 o
   2   8  11        126.50        134.81         3.69 o
   3   8  11         18.04         23.32         0.88 o
   4   8  11         32.64         32.96         0.92 o
   5   8  11         50.89         45.75         1.01 o
   6   8  11         15.62          9.28         2.69 o
   7   8  11         13.06         11.96         0.55 o
   2   9  11          2.09          1.54         0.27 o
   3   9  11          4.31          6.52         0.68 o
   4   9  11          3.05          3.58         0.40 o
   5   9  11          2.91          9.42         1.08 o
   6   9  11         37.58         37.31         1.97 o
  -5  -8  12          8.47          6.84         0.77 o
  -4  -8  12          1.89          1.64         0.41 o
  -3  -8  12          3.68          2.47         0.34 o
  -2  -8  12          1.06          3.39         0.36 o
  -1  -8  12         11.75         12.66         1.63 o
  -7  -7  12          1.04          2.39         0.52 o
  -6  -7  12        158.54        162.80         6.49 o
  -5  -7  12          0.40          1.44         0.42 o
  -4  -7  12          7.22          5.60         0.63 o
  -3  -7  12          4.71          4.87         0.77 o
  -2  -7  12          0.01          0.72         0.64 o
  -1  -7  12          0.58          0.83         0.37 o
   0  -7  12          2.67          6.05         0.82 o
   1  -7  12         22.40         23.67         3.21 o
  -7  -6  12          2.71          4.36         0.55 o
  -6  -6  12         12.40         17.68         1.10 o
  -5  -6  12          7.98          9.88         0.94 o
  -4  -6  12         33.49         30.04         1.63 o
  -3  -6  12          3.43          5.71         0.73 o
  -2  -6  12          4.28          4.38         0.59 o
  -1  -6  12         42.52         41.82         1.83 o
   0  -6  12          1.57          1.84         0.46 o
   1  -6  12          0.07          0.13         0.46 o
   2  -6  12         10.73         15.82         1.19 o
   3  -6  12         38.06         33.92         1.68 o
  -8  -5  12         52.12         45.61         4.92 o
  -7  -5  12         46.93         40.10         1.66 o
  -6  -5  12          8.27         10.91         1.14 o
  -5  -5  12          4.04          4.54         0.74 o
  -4  -5  12          1.52          2.14         0.47 o
  -3  -5  12         89.70         91.08         2.46 o
  -2  -5  12          2.36          2.24         0.56 o
  -1  -5  12          0.09          0.65         1.05 o
   0  -5  12          7.64         10.60         1.24 o
   1  -5  12         52.33         51.10         1.86 o
   2  -5  12          2.39          1.84         0.54 o
   3  -5  12         15.73         17.55         1.97 o
   4  -5  12         12.35         10.45         0.71 o
  -8  -4  12         24.16         24.36         0.98 o
  -7  -4  12          0.05          4.23         0.42 o
  -6  -4  12         88.83         99.52         2.18 o
  -5  -4  12          0.05          3.58         0.56 o
  -4  -4  12         93.15         90.21         2.33 o
  -3  -4  12          1.61          2.85         0.49 o
  -2  -4  12         51.44         55.86         1.72 o
  -1  -4  12         91.39         84.92         2.91 o
   0  -4  12        285.45        290.86         9.30 o
   1  -4  12        190.99        195.70         4.31 o
   2  -4  12          0.67          3.26         0.57 o
   3  -4  12          8.21          8.04         0.89 o
   4  -4  12         26.44         22.18         1.23 o
   5  -4  12          4.05          5.03         0.67 o
  -8  -3  12         20.27         22.65         0.85 o
  -7  -3  12          0.02          1.60         0.36 o
  -6  -3  12         45.10         41.67         1.92 o
  -5  -3  12         16.58         16.11         0.89 o
  -4  -3  12         69.06         67.12         1.69 o
  -3  -3  12         41.15         36.97         1.26 o
  -2  -3  12         70.82         79.58         1.85 o
  -1  -3  12         35.06         37.48         2.07 o
   0  -3  12         28.28         33.26         2.71 o
   1  -3  12        280.41        297.70         9.33 o
   2  -3  12       1448.11       1397.45        19.92 o
   3  -3  12         44.29         43.09         1.68 o
   4  -3  12         19.53         17.66         1.25 o
   5  -3  12        123.69        120.07         4.80 o
   6  -3  12         49.96         43.17         1.47 o
  -8  -2  12         10.47          8.39         0.85 o
  -7  -2  12          9.38          7.68         0.63 o
  -6  -2  12         31.09         30.64         1.65 o
  -5  -2  12         38.87         36.10         1.13 o
  -4  -2  12         58.17         53.84         1.28 o
  -3  -2  12         71.37         70.73         1.81 o
  -2  -2  12          5.62         10.52         2.52 o
  -1  -2  12        298.62        340.66        17.33 o
   0  -2  12        930.18       1026.97        39.96 o
   1  -2  12        339.58        376.84        15.22 o
   2  -2  12          5.17         18.19         1.23 o
   3  -2  12        189.34        191.18         3.62 o
   4  -2  12          6.41          8.74         1.06 o
   5  -2  12          8.41          9.07         0.81 o
   6  -2  12         35.92         36.12         1.28 o
   7  -2  12         14.28          8.23         0.74 o
  -8  -1  12         53.22         50.64         1.19 o
  -7  -1  12         55.25         63.57         1.87 o
  -6  -1  12          0.94          5.59         0.66 o
  -5  -1  12          2.23          4.64         0.49 o
  -4  -1  12         41.64         39.23         1.32 o
  -3  -1  12        169.22        159.47         2.99 o
  -2  -1  12        488.51        497.45        22.98 o
  -1  -1  12         12.44         11.16         2.61 o
   0  -1  12        144.61        128.81         9.27 o
   1  -1  12        105.69        103.78         8.62 o
   2  -1  12          6.58         14.61         4.61 o
   3  -1  12         26.66         30.09         1.77 o
   4  -1  12         60.10         54.64         2.84 o
   5  -1  12         40.57         36.04         1.51 o
   6  -1  12        301.00        294.32         5.78 o
   7  -1  12          3.33          2.91         0.51 o
  -7   0  12          0.05          0.29         0.31 o
  -6   0  12         60.60         64.06         2.09 o
  -5   0  12          0.01          7.39         1.19 o
  -4   0  12         27.65         25.71         1.06 o
  -3   0  12         15.06         34.84         1.54 o
  -2   0  12        100.99         97.87         8.30 o
  -1   0  12         11.91         28.94         4.35 o
   0   0  12          5.23          5.72         1.69 o
   1   0  12          9.88         23.49         2.84 o
   2   0  12        321.59        340.64        17.20 o
   3   0  12         37.64         33.75         2.11 o
   4   0  12         30.49         36.11         1.78 o
   5   0  12        247.14        235.30         4.18 o
   6   0  12          0.78          9.40         0.65 o
   7   0  12          1.03          0.33         0.45 o
   8   0  12          4.54          6.86         0.48 o
  -7   1  12          6.80          6.16         0.43 o
  -6   1  12         14.70         17.71         1.52 o
  -5   1  12         75.31         67.40         2.26 o
  -4   1  12        107.50        106.86         2.96 o
  -3   1  12         73.11         70.55         1.81 o
  -2   1  12        409.59        382.85        14.26 o
  -1   1  12        178.02        197.63        12.98 o
   0   1  12         50.63         52.15         5.84 o
   1   1  12         69.59         64.06         6.39 o
   2   1  12        442.92        381.81        18.41 o
   3   1  12        154.58        148.87         6.41 o
   4   1  12         92.04         94.32         2.10 o
   5   1  12         18.33         19.41         0.91 o
   6   1  12         95.69         93.53         2.09 o
   7   1  12         32.47         35.89         1.81 o
   8   1  12         75.70         75.12         1.86 o
  -6   2  12         43.25         42.56         1.86 o
  -5   2  12         54.36         56.14         2.17 o
  -4   2  12          8.49         12.74         0.96 o
  -3   2  12         11.31         29.31         1.52 o
  -2   2  12        305.21        300.51        12.90 o
  -1   2  12          5.92         16.31         2.95 o
   0   2  12         67.86         83.10         8.16 o
   1   2  12         51.97         78.42         5.39 o
   2   2  12          6.68          9.06         2.68 o
   3   2  12        205.74        206.54        12.31 o
   4   2  12         88.82        101.93         2.21 o
   5   2  12        108.16        102.49         1.90 o
   6   2  12         32.32         42.60         1.17 o
   7   2  12          0.53          4.19         0.58 o
   8   2  12         83.73         80.96         2.48 o
  -6   3  12         12.18         10.32         0.78 o
  -5   3  12          0.02          0.05         0.47 o
  -4   3  12         12.11         14.66         1.13 o
  -3   3  12          3.40          5.08         0.79 o
  -2   3  12        143.82        167.73         5.06 o
  -1   3  12         98.68         98.13         3.65 o
   0   3  12        285.74        266.69        16.87 o
   1   3  12         21.67         29.15         4.34 o
   2   3  12          2.93          5.57         1.07 o
   3   3  12          0.00          0.73         0.47 o
   4   3  12         12.75         12.00         0.54 o
   5   3  12         12.91         12.64         0.59 o
   6   3  12        208.36        215.05         2.92 o
   7   3  12         12.43         26.07         0.98 o
   8   3  12          0.00          0.23         0.33 o
  -5   4  12         27.09         29.43         1.17 o
  -4   4  12         52.27         52.17         2.01 o
  -3   4  12        326.89        338.75         7.58 o
  -2   4  12          9.32         15.24         1.45 o
  -1   4  12        106.01        113.95         5.22 o
   0   4  12         60.27         64.53         2.94 o
   1   4  12         35.19         34.84         1.95 o
   2   4  12        276.03        272.04         4.78 o
   3   4  12         38.54         41.29         1.11 o
   4   4  12          2.94         12.28         0.50 o
   5   4  12          7.53         14.17         0.59 o
   6   4  12        134.72        134.56         1.75 o
   7   4  12          7.00         12.57         0.75 o
   8   4  12        113.39        115.27         3.13 o
  -4   5  12         58.81         62.86         1.84 o
  -3   5  12         56.94         64.90         2.75 o
  -2   5  12         29.09         35.42         2.16 o
  -1   5  12          4.31          3.38         0.67 o
   0   5  12          7.00          9.29         1.72 o
   1   5  12        315.27        327.78         6.93 o
   2   5  12        495.42        434.29         6.23 o
   3   5  12        259.20        251.16         4.00 o
   4   5  12         66.66         67.39         1.36 o
   5   5  12         14.65         14.30         0.59 o
   6   5  12        294.11        292.72         3.41 o
   7   5  12        120.56        106.18         2.00 o
   8   5  12         91.05         99.22         3.50 o
  -3   6  12         30.15         34.95         1.12 o
  -2   6  12        118.55        114.25         3.89 o
  -1   6  12          0.00          0.60         0.38 o
   0   6  12         92.61         92.45         2.29 o
   1   6  12        142.83        132.49         3.62 o
   2   6  12          0.24          0.46         0.40 o
   3   6  12         22.68         20.03         1.02 o
   4   6  12        547.02        499.35         6.01 o
   5   6  12        209.92        191.18         2.72 o
   6   6  12         15.71         17.60         0.61 o
   7   6  12         21.79         21.19         0.71 o
   8   6  12         21.07         26.14         1.42 o
  -2   7  12        183.58        192.51         4.09 o
  -1   7  12         58.56         62.46         3.37 o
   0   7  12         15.40         18.89         1.15 o
   1   7  12          7.25          7.09         0.71 o
   2   7  12         13.58         12.93         0.87 o
   3   7  12          0.24          0.68         0.32 o
   4   7  12        153.81        145.77         3.14 o
   5   7  12          1.53          8.20         0.49 o
   6   7  12         10.32         15.05         0.67 o
   7   7  12         12.78         11.08         0.61 o
   8   7  12         39.98         46.70         1.70 o
   0   8  12         18.53         16.87         1.39 o
   1   8  12          1.63          3.10         0.58 o
   2   8  12          6.70          5.82         0.51 o
   3   8  12          2.98          2.76         0.34 o
   4   8  12         44.28         52.62         1.17 o
   5   8  12          0.54          0.09         0.28 o
   6   8  12          2.37          0.96         0.29 o
   7   8  12          0.01          0.24         0.19 o
   2   9  12         18.28         19.08         0.74 o
   3   9  12          7.23          7.53         0.55 o
   4   9  12         58.02         59.38         1.66 o
   5   9  12        155.57        153.31         3.90 o
   6   9  12          0.04          0.52         0.32 o
  -4  -8  13          0.40          0.45         0.42 o
  -3  -8  13          4.45          3.58         0.65 o
  -2  -8  13          8.25          6.62         0.84 o
  -6  -7  13          2.50          2.81         0.74 o
  -5  -7  13         12.66         14.24         0.87 o
  -4  -7  13         21.64         19.69         1.04 o
  -3  -7  13         63.58         63.49         3.15 o
  -2  -7  13          0.86          1.12         0.68 o
  -1  -7  13          3.53          2.77         0.46 o
   0  -7  13         19.90         24.61         1.06 o
   1  -7  13          2.63          5.77         0.74 o
  -7  -6  13          6.88          3.14         5.37 o
  -6  -6  13          1.28          2.08         0.69 o
  -5  -6  13         26.25         31.90         1.96 o
  -4  -6  13         51.77         51.57         2.11 o
  -3  -6  13        115.22        108.85         3.88 o
  -2  -6  13         10.31          7.99         0.71 o
  -1  -6  13          3.44          4.54         0.61 o
   0  -6  13         17.75         19.06         1.10 o
   1  -6  13         16.29         19.66         1.12 o
   2  -6  13          0.67          0.28         0.44 o
  -8  -5  13          3.37          1.52         0.39 o
  -7  -5  13          0.40          2.44         0.50 o
  -6  -5  13         30.52         28.19         1.68 o
  -5  -5  13         47.91         50.51         2.08 o
  -4  -5  13         12.88         11.76         0.82 o
  -3  -5  13         38.82         43.94         1.87 o
  -2  -5  13        118.18        119.42         3.34 o
  -1  -5  13         34.04         31.16         2.93 o
   0  -5  13         36.71         27.79         2.19 o
   1  -5  13        141.24        141.79         4.08 o
   2  -5  13         43.10         54.17         2.54 o
   3  -5  13          3.61          3.35         1.10 o
   4  -5  13         14.12          9.34         0.58 o
  -8  -4  13         19.88         19.81         0.79 o
  -7  -4  13          0.36          7.43         0.47 o
  -6  -4  13          5.51          6.67         0.71 o
  -5  -4  13        185.32        181.85         4.22 o
  -4  -4  13         73.81         78.85         2.87 o
  -3  -4  13          2.99          2.01         0.46 o
  -2  -4  13          6.87         13.93         0.97 o
  -1  -4  13        811.12        793.32        13.67 o
   0  -4  13       1594.83       1586.06        49.16 o
   1  -4  13        135.97        152.93         3.64 o
   2  -4  13        136.04        127.93         3.69 o
   3  -4  13         21.00         21.67         1.29 o
   4  -4  13         19.73         19.29         1.09 o
   5  -4  13          3.61          2.37         0.52 o
  -8  -3  13         10.55          8.87         0.54 o
  -7  -3  13          0.38          0.77         0.24 o
  -6  -3  13        215.19        201.99         4.38 o
  -5  -3  13         67.24         72.22         1.78 o
  -4  -3  13         84.94         80.39         1.94 o
  -3  -3  13         29.17         27.84         1.13 o
  -2  -3  13         19.86         21.21         0.93 o
  -1  -3  13         56.90         49.91         3.50 o
   0  -3  13          0.12          3.29         0.86 o
   1  -3  13         68.88         66.39         3.84 o
   2  -3  13        297.00        276.82         5.78 o
   3  -3  13          8.85         12.14         0.92 o
   4  -3  13        105.55         93.18         4.28 o
   5  -3  13         78.61         82.01         2.08 o
   6  -3  13         36.23         16.33         1.06 o
  -8  -2  13          0.07          1.28         0.32 o
  -7  -2  13         24.30         23.29         0.97 o
  -6  -2  13          0.00          5.78         0.57 o
  -5  -2  13          0.17          0.83         0.38 o
  -4  -2  13          8.84          9.81         0.61 o
  -3  -2  13         37.22         35.76         1.04 o
  -2  -2  13        231.21        237.76         7.60 o
  -1  -2  13         97.50         87.81         4.32 o
   0  -2  13          0.76         11.45         3.16 o
   1  -2  13         33.97         37.08         2.61 o
   2  -2  13         37.74         48.17         2.60 o
   3  -2  13          3.85          6.16         0.78 o
   4  -2  13        129.97        134.91         5.47 o
   5  -2  13         28.26         33.81         1.72 o
   6  -2  13          5.25          9.31         0.93 o
  -8  -1  13         16.87         12.30         1.52 o
  -7  -1  13          4.14          9.11         0.94 o
  -6  -1  13         90.96         86.88         2.60 o
  -5  -1  13          3.50          7.11         0.56 o
  -4  -1  13         31.17         27.62         1.11 o
  -3  -1  13         48.66         45.07         1.20 o
  -2  -1  13         25.96         35.62         5.26 o
  -1  -1  13         39.31         38.67         3.66 o
   0  -1  13        307.03        326.95        17.20 o
   1  -1  13         81.15         95.27         8.62 o
   2  -1  13        128.46        152.96        13.88 o
   3  -1  13        335.90        317.37         7.01 o
   4  -1  13         10.75         12.46         1.05 o
   5  -1  13          5.75          5.46         0.64 o
   6  -1  13          4.02          5.75         0.83 o
   7  -1  13         11.14         10.43         0.69 o
  -7   0  13         26.65         21.98         0.99 o
  -6   0  13         10.58          9.20         0.69 o
  -5   0  13         34.32         34.78         1.85 o
  -4   0  13         70.64         70.00         2.03 o
  -3   0  13         36.96         46.35         1.65 o
  -2   0  13          0.46          2.74         1.87 o
  -1   0  13          0.15          1.32         1.42 o
   0   0  13        921.35        991.45        27.19 o
   1   0  13          1.54          1.59         1.10 o
   2   0  13        601.94        677.43        28.99 o
   3   0  13        244.97        258.79         8.14 o
   4   0  13        395.55        364.22         6.49 o
   5   0  13          3.90         18.76         0.94 o
   6   0  13        257.79        280.24         5.54 o
   7   0  13         84.84         85.02         2.22 o
   8   0  13         11.67          7.90         0.52 o
  -7   1  13          2.10          3.19         0.49 o
  -6   1  13          0.06          1.75         0.47 o
  -5   1  13          2.05          1.80         0.53 o
  -4   1  13         31.80         28.58         1.23 o
  -3   1  13        295.18        286.27         4.36 o
  -2   1  13         13.36         18.95         1.91 o
  -1   1  13        192.18        193.09        13.28 o
   0   1  13        428.78        443.52        21.49 o
   1   1  13        251.73        250.32        14.67 o
   2   1  13         60.25         67.35         7.03 o
   3   1  13          2.02          0.66         0.62 o
   4   1  13         93.36         89.72         2.06 o
   5   1  13        308.51        289.10         4.57 o
   6   1  13          0.15          1.03         0.50 o
   7   1  13         28.66         28.56         1.28 o
   8   1  13         37.06         30.96         1.29 o
  -6   2  13        106.05        103.55         2.83 o
  -5   2  13         29.79         26.17         1.80 o
  -4   2  13        287.05        290.67         5.94 o
  -3   2  13        546.11        552.13         9.28 o
  -2   2  13         10.27         17.34         1.66 o
  -1   2  13        235.32        241.06        12.52 o
   0   2  13         11.18         23.87         4.90 o
   1   2  13        394.63        393.71        14.72 o
   2   2  13        653.45        627.26        27.67 o
   3   2  13        157.48        153.06         5.75 o
   4   2  13         19.50         23.93         1.11 o
   5   2  13          0.04         -0.03         0.40 o
   6   2  13         11.57          9.52         0.59 o
   7   2  13          0.49          1.70         0.41 o
   8   2  13          0.67          0.76         0.33 o
  -6   3  13          1.86          1.81         0.47 o
  -5   3  13          1.77          2.05         0.51 o
  -4   3  13         29.70         31.57         1.59 o
  -3   3  13         24.85         21.91         1.14 o
  -2   3  13         12.55         15.50         1.31 o
  -1   3  13         44.59         39.06         4.13 o
   0   3  13         19.22         20.71         3.73 o
   1   3  13        236.98        246.04        12.31 o
   2   3  13          7.79          6.80         1.37 o
   3   3  13         72.82         64.62         1.44 o
   4   3  13        229.06        218.76         3.79 o
   5   3  13         47.48         43.43         1.21 o
   6   3  13        617.84        577.10         6.63 o
   7   3  13         74.46         70.87         2.51 o
   8   3  13         23.45         25.37         1.08 o
  -5   4  13         38.91         36.60         1.49 o
  -4   4  13         16.22         17.90         1.10 o
  -3   4  13         71.82         72.67         2.56 o
  -2   4  13        260.29        250.60         8.04 o
  -1   4  13         73.39         88.37         4.83 o
   0   4  13         21.22         26.24         1.83 o
   1   4  13          3.06          6.41         1.14 o
   2   4  13         63.09         60.98         1.88 o
   3   4  13         43.54         49.06         1.13 o
   4   4  13        697.82        645.20         6.82 o
   5   4  13         40.76         43.93         1.16 o
   6   4  13        283.82        272.47         3.30 o
   7   4  13         70.85         62.95         1.68 o
   8   4  13         75.71         70.24         2.81 o
  -4   5  13          0.13          0.16         0.28 o
  -3   5  13        175.54        187.91         4.14 o
  -2   5  13        327.99        349.69         9.45 o
  -1   5  13         31.43         30.56         1.56 o
   0   5  13          0.63          0.58         0.70 o
   1   5  13          4.35          4.99         0.94 o
   2   5  13         71.13         56.20         1.89 o
   3   5  13        105.93        116.30         2.46 o
   4   5  13         26.98         27.36         0.85 o
   5   5  13        201.56        194.55         2.75 o
   6   5  13          4.19          4.58         0.39 o
   7   5  13          9.10         10.23         0.62 o
   8   5  13          6.62          7.35         0.91 o
  -3   6  13        340.74        314.42        21.26 o
  -2   6  13          4.33          5.04         0.77 o
  -1   6  13        130.70        130.05         3.55 o
   0   6  13         48.03         47.29         2.17 o
   1   6  13          0.01          0.52         0.68 o
   2   6  13        195.70        187.44         6.16 o
   3   6  13         11.88         10.88         0.81 o
   4   6  13         90.42        107.23         1.84 o
   5   6  13         14.42         17.33         0.63 o
   6   6  13          0.00          0.62         0.26 o
   7   6  13          8.11          6.74         0.51 o
   8   6  13          5.75          4.09         0.61 o
  -2   7  13         11.89         11.97         0.63 o
  -1   7  13         32.34         30.77         2.94 o
   0   7  13         56.42         61.58         2.80 o
   1   7  13        126.77        137.82         4.86 o
   2   7  13          5.59          7.31         0.82 o
   3   7  13          5.03          4.83         0.47 o
   4   7  13         44.17         62.39         1.32 o
   5   7  13        169.49        183.64         2.65 o
   6   7  13          1.15          1.13         0.28 o
   7   7  13          0.07          0.99         0.29 o
   8   7  13         19.92         23.95         1.06 o
   0   8  13         38.18         35.11         1.90 o
   1   8  13         11.47         13.02         0.95 o
   2   8  13          0.05         -0.31         0.31 o
   3   8  13         79.05         89.64         2.36 o
   4   8  13         16.91         13.02         0.98 o
   5   8  13         74.42         69.99         1.87 o
   6   8  13         16.52         17.87         0.78 o
   7   8  13          2.41          3.39         0.44 o
   3   9  13         76.91         74.06         1.97 o
   4   9  13         89.50         84.58         2.03 o
   5   9  13         50.23         47.45         1.80 o
  -6  -7  14         75.73         53.86         1.95 o
  -5  -7  14         23.83         17.85         1.39 o
  -4  -7  14         11.40          9.10         0.86 o
  -3  -7  14          1.70          2.08         0.53 o
  -2  -7  14          0.45          2.71         0.67 o
  -1  -7  14         19.49         21.05         1.14 o
   0  -7  14          4.18          3.40         0.40 o
  -7  -6  14          2.88          4.45         0.71 o
  -6  -6  14         21.43         18.78         1.87 o
  -5  -6  14          6.72          5.56         0.94 o
  -4  -6  14         50.05         50.25         2.00 o
  -3  -6  14          0.65          1.72         0.49 o
  -2  -6  14          0.00          0.14         0.45 o
  -1  -6  14        158.20        161.99         3.63 o
   0  -6  14         11.70          9.37         0.89 o
   1  -6  14         22.75         21.31         1.25 o
   2  -6  14          1.46          2.39         0.81 o
  -7  -5  14         21.28         15.23         0.81 o
  -6  -5  14         94.57         89.12         3.34 o
  -5  -5  14         18.94         23.89         1.57 o
  -4  -5  14         10.86         10.42         0.91 o
  -3  -5  14         95.64         89.88         2.77 o
  -2  -5  14        282.38        279.65         5.95 o
  -1  -5  14          6.50          9.34         1.63 o
   0  -5  14          3.83          4.94         0.98 o
   1  -5  14          0.29          0.19         0.40 o
   2  -5  14          8.91          7.54         0.97 o
   3  -5  14          6.37          6.03         1.16 o
  -8  -4  14         52.13         49.94         2.29 o
  -7  -4  14          3.48          6.19         0.72 o
  -6  -4  14         21.76         39.63         1.36 o
  -5  -4  14         94.84         96.35         2.64 o
  -4  -4  14         13.63         16.06         1.25 o
  -3  -4  14        112.11        109.47         3.32 o
  -2  -4  14        115.09        115.80         3.65 o
  -1  -4  14         85.62         83.32         2.86 o
   0  -4  14        223.35        220.98         8.61 o
   1  -4  14         82.24         69.34         2.23 o
   2  -4  14         42.54         37.54         1.89 o
   3  -4  14         10.40          7.85         0.78 o
   4  -4  14         33.70         35.69         1.72 o
   5  -4  14         19.00         17.23         1.06 o
  -8  -3  14         33.94         31.49         1.05 o
  -7  -3  14         13.52         13.02         0.84 o
  -6  -3  14          0.59          1.97         0.49 o
  -5  -3  14         16.02         21.14         1.00 o
  -4  -3  14         10.03         12.00         0.70 o
  -3  -3  14          0.64          3.57         0.51 o
  -2  -3  14        209.86        205.59         3.61 o
  -1  -3  14         33.61         36.66         2.22 o
   0  -3  14         57.73         46.38         2.01 o
   1  -3  14          9.32         10.47         1.67 o
   2  -3  14         24.69         27.64         1.23 o
   3  -3  14         58.20         59.16         2.00 o
   4  -3  14         16.33         15.69         1.09 o
   5  -3  14          9.86          8.37         0.65 o
  -8  -2  14          0.53          6.71         0.68 o
  -7  -2  14         25.63         21.74         0.89 o
  -6  -2  14         19.56         23.37         1.05 o
  -5  -2  14         17.97         17.09         0.79 o
  -4  -2  14        489.76        476.55         6.25 o
  -3  -2  14          5.34          5.65         0.52 o
  -2  -2  14         33.76         35.18         1.28 o
  -1  -2  14        131.71        154.20         5.64 o
   0  -2  14        160.11        144.69         5.94 o
   1  -2  14          1.07          1.65         0.83 o
   2  -2  14        102.61        105.57         6.65 o
   3  -2  14         12.76         16.15         0.85 o
   4  -2  14         66.47         65.19         3.05 o
   5  -2  14         15.60         18.93         1.08 o
   6  -2  14          7.86         11.00         1.12 o
  -7  -1  14         15.74         18.45         0.76 o
  -6  -1  14         29.07         32.74         1.16 o
  -5  -1  14        130.80        129.56         2.51 o
  -4  -1  14        142.71        126.69         2.44 o
  -3  -1  14        211.24        201.61         3.16 o
  -2  -1  14        494.06        508.99        11.30 o
  -1  -1  14        101.35         98.15         7.63 o
   0  -1  14         38.90         45.07         5.94 o
   1  -1  14        208.41        216.96        18.44 o
   2  -1  14         53.61         50.72         2.47 o
   3  -1  14        135.66        140.39         4.12 o
   4  -1  14        124.00        116.60         3.37 o
   5  -1  14          0.74          0.48         0.35 o
   6  -1  14          2.42          3.26         0.51 o
   7  -1  14          1.49          1.17         0.39 o
  -7   0  14         14.83         12.06         0.54 o
  -6   0  14         21.11         23.68         0.93 o
  -5   0  14         10.84          8.93         0.85 o
  -4   0  14        224.30        209.33         3.78 o
  -3   0  14         56.94         57.28         1.57 o
  -2   0  14       1066.97       1045.56        18.95 o
  -1   0  14         58.21         46.63         6.20 o
   0   0  14        312.66        333.38        12.79 o
   1   0  14        179.71        195.73         9.18 o
   2   0  14         11.37         16.55         3.68 o
   3   0  14          6.53          6.43         1.12 o
   4   0  14        245.05        226.13         5.11 o
   5   0  14          3.16          6.04         0.61 o
   6   0  14        116.70        100.70         2.25 o
   7   0  14          4.92          7.38         0.93 o
  -7   1  14          2.50          0.50         0.29 o
  -6   1  14         33.08         28.92         1.29 o
  -5   1  14          1.26          3.88         0.60 o
  -4   1  14         87.34         88.53         2.31 o
  -3   1  14        152.37        157.62         3.15 o
  -2   1  14         99.95         91.85         4.11 o
  -1   1  14        152.64        159.64        12.46 o
   0   1  14          1.45          2.94         2.00 o
   1   1  14          3.71          0.71         1.52 o
   2   1  14         24.31         12.61         3.32 o
   3   1  14         14.22         13.59         1.40 o
   4   1  14          0.92         15.11         0.95 o
   5   1  14         15.23         16.52         0.84 o
   6   1  14        231.11        232.03         6.07 o
   7   1  14         58.90         61.55         1.67 o
   8   1  14         45.74         38.95         1.49 o
  -6   2  14          4.12          5.82         0.62 o
  -5   2  14          0.22          0.81         0.43 o
  -4   2  14         99.48        107.18         2.92 o
  -3   2  14        238.35        236.17         4.34 o
  -2   2  14        432.59        422.33         9.27 o
  -1   2  14        159.37        183.48         7.08 o
   0   2  14         15.81         30.58         5.42 o
   1   2  14         16.55         14.07         2.61 o
   2   2  14          2.01          1.48         1.74 o
   3   2  14          1.73          8.89         0.78 o
   4   2  14       1436.26       1327.79        20.50 o
   5   2  14          4.72          6.23         0.61 o
   6   2  14         12.52         12.01         0.66 o
   7   2  14         33.57         35.44         1.49 o
   8   2  14         15.13         15.17         0.73 o
  -6   3  14          5.00          5.16         0.68 o
  -5   3  14          3.38          4.19         0.94 o
  -4   3  14          0.27          2.01         0.51 o
  -3   3  14        250.25        260.05         4.57 o
  -2   3  14        509.70        523.27        15.76 o
  -1   3  14         67.61         64.32         3.62 o
   0   3  14        212.29        218.38         8.19 o
   1   3  14         19.48         24.33         5.42 o
   2   3  14        236.74        214.63         7.92 o
   3   3  14         96.09         87.84         1.56 o
   4   3  14        923.91        886.09        12.14 o
   5   3  14        504.67        457.71         5.45 o
   6   3  14         28.51         29.07         0.98 o
   7   3  14          0.80          1.04         0.40 o
   8   3  14         27.83         27.72         1.07 o
  -5   4  14         11.48          9.32         1.03 o
  -4   4  14         36.05         29.81         2.10 o
  -3   4  14        180.83        173.73         5.32 o
  -2   4  14         38.48         43.42         2.25 o
  -1   4  14        247.72        251.17         9.45 o
   0   4  14         92.62         99.18         5.84 o
   1   4  14        216.65        215.52         6.24 o
   2   4  14         66.11         66.89         2.11 o
   3   4  14        504.94        485.00         5.68 o
   4   4  14         59.77         63.19         1.27 o
   5   4  14         68.48         73.66         1.48 o
   6   4  14        528.76        510.33         6.08 o
   7   4  14          7.11          7.85         0.64 o
   8   4  14         20.25         22.28         1.06 o
  -4   5  14         13.91         13.43         1.69 o
  -3   5  14         65.74         60.41         2.37 o
  -2   5  14        116.94        132.38         4.45 o
  -1   5  14         72.11         68.49         9.99 o
   0   5  14        691.87        680.89        16.97 o
   1   5  14         11.50         20.74         2.26 o
   2   5  14          4.53          6.01         1.06 o
   3   5  14         33.66         30.63         1.32 o
   4   5  14        477.87        481.82         5.34 o
   5   5  14         29.35         30.21         0.91 o
   6   5  14          6.57          5.46         0.57 o
   7   5  14          3.60          4.17         0.46 o
   8   5  14         33.35         35.25         2.05 o
  -3   6  14         22.26         19.69         1.04 o
  -2   6  14          5.74         11.69         1.54 o
  -1   6  14         48.02         46.66         4.68 o
   0   6  14         35.91         35.60         2.30 o
   1   6  14          1.10          0.15         1.11 o
   2   6  14        453.34        432.80        10.71 o
   3   6  14        109.95        117.80         2.74 o
   4   6  14          0.13          0.96         0.30 o
   5   6  14         88.50         79.98         1.71 o
   6   6  14          7.51          8.45         0.60 o
   7   6  14          0.46          2.02         0.40 o
   8   6  14          5.39          7.14         0.67 o
  -2   7  14        118.75         96.39         3.68 o
  -1   7  14          0.23         -0.23         0.53 o
   0   7  14         12.25         15.50         1.05 o
   1   7  14         52.21         64.77         2.97 o
   2   7  14        163.28        167.87         4.56 o
   3   7  14        118.06        132.91         2.99 o
   4   7  14        654.09        651.74         8.51 o
   5   7  14        106.26        101.43         1.95 o
   6   7  14         31.05         33.55         0.90 o
   7   7  14          0.85          1.27         0.37 o
   8   7  14          8.90          5.97         0.47 o
   0   8  14         17.66         20.29         1.42 o
   1   8  14          0.98          1.81         0.37 o
   2   8  14         39.56         40.66         1.06 o
   3   8  14          0.17          3.72         0.40 o
   4   8  14         21.51         18.14         0.82 o
   5   8  14         19.23         18.07         0.98 o
   6   8  14         22.62         20.73         0.77 o
   7   8  14          2.76          2.39         0.48 o
   3   9  14          0.43          5.33         0.44 o
   4   9  14        121.26        106.41         5.02 o
  -5  -7  15          0.59          0.74         0.55 o
  -4  -7  15          0.05          0.40         0.36 o
  -3  -7  15         10.39          8.93         0.95 o
  -2  -7  15          1.16          1.96         0.46 o
  -1  -7  15          0.31          0.44         0.35 o
   0  -7  15         66.75         65.83         2.84 o
  -6  -6  15         15.83         10.54        12.28 o
  -5  -6  15          0.13          0.24         0.56 o
  -4  -6  15          3.26          2.81         0.76 o
  -3  -6  15         72.44         72.03         2.64 o
  -2  -6  15         10.15         10.85         0.85 o
  -1  -6  15          7.06          8.10         0.77 o
   0  -6  15         69.30         64.00         1.59 o
   1  -6  15         98.36        107.27         3.01 o
   2  -6  15         59.58         52.72         2.55 o
  -7  -5  15          2.31          4.41         0.43 o
  -6  -5  15          5.15          6.18         0.63 o
  -5  -5  15          0.91          4.84         0.82 o
  -4  -5  15          4.07          6.38         0.92 o
  -3  -5  15          1.27          3.21         0.66 o
  -2  -5  15         12.14          9.68         0.78 o
  -1  -5  15         86.55         79.76         3.79 o
   0  -5  15          4.96          2.90         0.71 o
   1  -5  15         34.01         29.78         1.60 o
   2  -5  15          0.13          0.54         0.48 o
   3  -5  15          0.48          0.74         0.68 o
  -7  -4  15          0.94          0.87         0.25 o
  -6  -4  15         92.84         98.96         3.24 o
  -5  -4  15         28.19         28.66         1.28 o
  -4  -4  15         25.52         33.40         1.77 o
  -3  -4  15         46.69         52.55         1.99 o
  -2  -4  15        226.50        221.34         5.59 o
  -1  -4  15        133.44        134.75         3.82 o
   0  -4  15          3.29          2.35         1.02 o
   1  -4  15          0.93          2.50         0.58 o
   2  -4  15         96.61         97.60         3.54 o
   3  -4  15          3.21          1.71         0.61 o
   4  -4  15         44.49         48.21         1.92 o
  -7  -3  15          0.06          0.76         0.26 o
  -6  -3  15          8.86          7.25         0.67 o
  -5  -3  15         83.23         81.44         2.16 o
  -4  -3  15         45.08         43.00         1.30 o
  -3  -3  15         87.59         97.23         2.08 o
  -2  -3  15         43.34         48.39         1.51 o
  -1  -3  15         28.07         27.90         1.85 o
   0  -3  15        375.27        363.99         8.35 o
   1  -3  15          0.07          2.11         0.97 o
   2  -3  15         40.97         40.34         1.47 o
   3  -3  15          0.27          0.72         0.46 o
   4  -3  15          6.21          5.93         0.73 o
   5  -3  15          3.41          2.80         0.45 o
  -7  -2  15         14.27         13.38         0.67 o
  -6  -2  15          2.53          2.62         0.55 o
  -5  -2  15         55.62         53.12         1.40 o
  -4  -2  15          0.95          7.44         0.55 o
  -3  -2  15        273.17        271.33         4.42 o
  -2  -2  15        334.94        306.92         5.64 o
  -1  -2  15         25.81         32.27         2.18 o
   0  -2  15         40.67         47.31         3.16 o
   1  -2  15          0.74          3.79         1.11 o
   2  -2  15        138.72        136.24         3.96 o
   3  -2  15          8.83          6.55         0.71 o
   4  -2  15         62.79         67.67         2.69 o
   5  -2  15         10.80         13.05         0.85 o
   6  -2  15          9.47          9.69         1.06 o
  -7  -1  15          0.36          0.31         0.27 o
  -6  -1  15         32.83         27.78         0.99 o
  -5  -1  15          3.20          6.72         0.47 o
  -4  -1  15         40.70         51.04         1.32 o
  -3  -1  15        216.47        211.02         3.57 o
  -2  -1  15        113.74        109.75         3.71 o
  -1  -1  15         75.22         71.71         2.55 o
   0  -1  15         30.46         31.54         1.78 o
   1  -1  15         29.93         34.94         2.46 o
   2  -1  15         61.35         54.48         2.46 o
   3  -1  15         25.27         25.41         2.33 o
   4  -1  15        206.60        199.09         4.42 o
   5  -1  15        154.31        147.80         3.15 o
   6  -1  15         26.11         23.78         1.22 o
   7  -1  15          2.33          2.40         0.44 o
  -7   0  15         10.19          9.42         0.48 o
  -6   0  15          0.02          6.72         0.46 o
  -5   0  15          3.57          5.56         0.61 o
  -4   0  15         20.04         22.97         1.01 o
  -3   0  15        780.77        770.53        10.29 o
  -2   0  15          1.92          0.74         0.37 o
  -1   0  15          0.40          4.54         0.78 o
   0   0  15         53.83         36.27         6.05 o
   1   0  15         17.11         18.00         1.71 o
   2   0  15        362.32        325.54        14.40 o
   3   0  15         71.25         66.04         3.29 o
   4   0  15        753.66        741.20        16.20 o
   5   0  15         40.00         39.55         1.51 o
   6   0  15         35.21         30.55         1.13 o
   7   0  15         17.64         20.58         1.25 o
  -6   1  15         10.12         12.60         0.79 o
  -5   1  15        110.77        115.97         6.59 o
  -4   1  15          0.03          8.05         0.74 o
  -3   1  15        651.74        614.47         9.65 o
  -2   1  15        167.36        142.77         3.71 o
  -1   1  15          0.78          2.02         0.73 o
   0   1  15        584.82        561.95        26.84 o
   1   1  15         33.63         29.32         3.97 o
   2   1  15        150.68        151.72        11.66 o
   3   1  15          1.65          2.63         1.51 o
   4   1  15        161.99        150.94         3.59 o
   5   1  15        363.30        350.84         5.74 o
   6   1  15         55.70         53.92         1.99 o
   7   1  15         18.69         14.46         0.82 o
   8   1  15          0.03          0.19         0.32 o
  -6   2  15         19.99         18.71         0.88 o
  -5   2  15         11.57         15.90         1.08 o
  -4   2  15        181.78        183.84         4.29 o
  -3   2  15         75.97         66.71         2.14 o
  -2   2  15         15.74         16.73         1.39 o
  -1   2  15        180.91        188.13         6.57 o
   0   2  15          6.74         14.53         1.77 o
   1   2  15        197.54        192.37         7.67 o
   2   2  15        287.77        287.59         9.78 o
   3   2  15        243.25        225.83         6.73 o
   4   2  15        217.15        228.29        16.12 o
   5   2  15         27.56         26.56         1.43 o
   6   2  15         60.89         58.51         1.47 o
   7   2  15         43.20         43.14         2.21 o
   8   2  15          3.00          4.47         0.48 o
  -5   3  15          0.92          3.26         0.77 o
  -4   3  15        164.81        176.72         3.83 o
  -3   3  15        442.61        443.04         9.21 o
  -2   3  15        683.46        666.05        26.70 o
  -1   3  15          2.19          2.12         0.97 o
   0   3  15         40.62         48.91         2.42 o
   1   3  15        142.81        143.60         4.33 o
   2   3  15          6.59          8.58         0.93 o
   3   3  15          9.31         11.80         0.81 o
   4   3  15          2.03         42.56         1.71 o
   5   3  15         12.08         18.08         0.96 o
   6   3  15         12.97         11.95         0.66 o
   7   3  15         41.42         33.07         1.21 o
   8   3  15          0.41          3.30         0.40 o
  -5   4  15         18.55         15.49         0.81 o
  -4   4  15          9.38          7.70         0.76 o
  -3   4  15         31.42         33.69         1.42 o
  -2   4  15          7.71         10.32         1.18 o
  -1   4  15          3.23         13.63         2.82 o
   0   4  15          0.84          3.89         0.86 o
   1   4  15          0.74          1.52         0.57 o
   2   4  15         84.95        101.57         3.79 o
   3   4  15         25.05         33.00         1.08 o
   4   4  15        311.46        312.40         4.14 o
   5   4  15          7.18         17.88         0.87 o
   6   4  15        192.92        181.02         2.79 o
   7   4  15         11.10         15.69         1.11 o
   8   4  15        101.21        102.44         2.44 o
  -4   5  15          9.38          9.42         1.00 o
  -3   5  15        158.82        146.39         4.11 o
  -2   5  15         57.48         53.11         3.68 o
  -1   5  15          5.84          6.45         1.61 o
   0   5  15        265.43        277.18         8.30 o
   1   5  15        572.35        582.27        13.58 o
   2   5  15         10.91         10.82         1.06 o
   3   5  15        128.53        142.32         2.81 o
   4   5  15       1291.10       1272.96        12.55 o
   5   5  15        169.00        158.22         2.37 o
   6   5  15          0.05          0.48         0.30 o
   7   5  15          0.06          0.97         0.38 o
   8   5  15          5.42          8.92         0.79 o
  -3   6  15          6.77          4.26         0.65 o
  -2   6  15          1.43          7.04         0.71 o
  -1   6  15         55.24         53.96         2.37 o
   0   6  15         77.43         81.06         3.94 o
   1   6  15         25.11         23.39         2.61 o
   2   6  15         21.55         18.63         1.41 o
   3   6  15        125.95        112.31         2.45 o
   4   6  15         17.43         24.16         0.88 o
   5   6  15          2.67          4.85         0.38 o
   6   6  15          9.30          8.06         0.51 o
   7   6  15          1.56          2.85         0.41 o
   8   6  15         37.15         44.69         2.42 o
  -1   7  15         22.67         22.12         2.34 o
   0   7  15          8.77         10.39         0.83 o
   1   7  15          7.73          7.93         1.02 o
   2   7  15          3.93          2.85         0.55 o
   3   7  15         22.98         34.65         1.58 o
   4   7  15         41.63         54.01         1.50 o
   5   7  15         28.97         34.27         1.57 o
   6   7  15          2.28          4.22         0.42 o
   7   7  15          0.01          1.06         0.35 o
   0   8  15         37.38         27.92         1.06 o
   1   8  15        116.59        109.12         6.85 o
   2   8  15          6.29          4.49         0.37 o
   3   8  15        123.62        135.93         2.35 o
   4   8  15         17.15         20.44         1.13 o
   5   8  15          8.27          6.96         0.53 o
   6   8  15          0.85          2.23         0.56 o
  -5  -7  16         16.53          9.32         0.81 o
  -4  -7  16          0.07          0.06         0.34 o
  -3  -7  16         17.61         19.19         0.98 o
  -2  -7  16         50.22         54.93         1.82 o
  -1  -7  16         42.36         37.98         3.00 o
  -6  -6  16         29.21         28.65         1.87 o
  -5  -6  16        113.62        103.01         3.37 o
  -4  -6  16         61.61         59.81         1.98 o
  -3  -6  16          9.82         11.74         0.69 o
  -2  -6  16         12.31         16.41         0.85 o
  -1  -6  16          1.23          0.56         0.33 o
   0  -6  16         12.99         14.17         0.77 o
   1  -6  16          3.37          1.27         1.66 o
  -7  -5  16          1.15          2.13         0.52 o
  -6  -5  16          3.84          3.87         1.06 o
  -5  -5  16         91.20         87.08         4.23 o
  -4  -5  16        131.80        143.69         4.93 o
  -3  -5  16         65.86         72.06         2.32 o
  -2  -5  16         58.83         58.55         1.80 o
  -1  -5  16         30.22         29.04         1.71 o
   0  -5  16          2.68          3.63         0.69 o
   1  -5  16          5.51          4.99         1.09 o
   2  -5  16          8.28          3.54         5.18 o
   3  -5  16          0.03          0.92         0.37 o
  -7  -4  16         57.87         50.28         1.63 o
  -6  -4  16         29.74         28.51         1.10 o
  -5  -4  16          5.12          6.52         0.74 o
  -4  -4  16         34.81         43.82         1.73 o
  -3  -4  16        673.96        676.53        12.77 o
  -2  -4  16       1051.04       1112.22        21.68 o
  -1  -4  16          2.53          3.99         0.74 o
   0  -4  16         44.89         34.28         2.99 o
   1  -4  16         17.76         20.61         1.52 o
   2  -4  16          3.51          4.35         0.90 o
   3  -4  16         37.33         37.24         1.85 o
   4  -4  16         22.85         24.11         1.20 o
  -7  -3  16          0.35          1.34         0.35 o
  -6  -3  16          1.38          2.38         0.44 o
  -5  -3  16          1.37          2.50         0.46 o
  -4  -3  16         32.57         32.13         1.32 o
  -3  -3  16         50.98         52.74         1.45 o
  -2  -3  16         61.99         70.26         2.36 o
  -1  -3  16         42.03         41.10         1.99 o
   0  -3  16        342.79        335.52         7.48 o
   1  -3  16        124.49        131.03         4.44 o
   2  -3  16         32.34         30.29         1.22 o
   3  -3  16         11.30         12.55         2.71 o
   4  -3  16          4.83          8.27         0.73 o
   5  -3  16         11.60          7.91         1.65 o
  -7  -2  16         19.78         16.77         0.64 o
  -6  -2  16         35.80         40.24         1.61 o
  -5  -2  16         11.33         14.28         0.68 o
  -4  -2  16        205.69        192.63         3.32 o
  -3  -2  16        185.61        187.02         4.15 o
  -2  -2  16          6.88         16.52         1.11 o
  -1  -2  16          0.12          1.31         0.57 o
   0  -2  16         49.63         57.31         5.04 o
   1  -2  16          2.20          9.77         1.15 o
   2  -2  16         57.26         63.93         2.35 o
   3  -2  16        109.74        105.66         2.66 o
   4  -2  16        120.51        128.79         3.14 o
   5  -2  16         23.25         23.20         1.05 o
   6  -2  16          3.00          4.00         0.74 o
  -7  -1  16          1.68          4.07         0.43 o
  -6  -1  16          0.35          2.20         0.33 o
  -5  -1  16         84.89         85.67         1.70 o
  -4  -1  16        359.77        363.46         5.80 o
  -3  -1  16        609.80        590.23         7.93 o
  -2  -1  16        465.50        442.21         8.83 o
  -1  -1  16          1.57          2.13         0.54 o
   0  -1  16        741.51        761.30        14.70 o
   1  -1  16        292.48        271.23         6.69 o
   2  -1  16         36.66         38.40         2.51 o
   3  -1  16         37.65         32.04         2.01 o
   4  -1  16        354.73        334.82         6.79 o
   5  -1  16         24.12         25.83         1.11 o
   6  -1  16          2.26          3.20         0.48 o
  -7   0  16         23.46         20.23         1.26 o
  -6   0  16          2.58          4.62         0.44 o
  -5   0  16          1.19          7.59         0.64 o
  -4   0  16          8.50         14.43         0.86 o
  -3   0  16         39.06         34.89         1.52 o
  -2   0  16        134.62        146.39         4.99 o
  -1   0  16         13.93         18.52         1.47 o
   0   0  16        115.85        125.60         5.55 o
   1   0  16        132.43        136.32         4.12 o
   2   0  16        101.24         93.27         3.32 o
   3   0  16        561.26        570.15        12.54 o
   4   0  16          3.55         46.54         2.37 o
   5   0  16        171.36        166.48         4.23 o
   6   0  16          0.35          0.84         0.41 o
   7   0  16          0.00          2.39         0.33 o
  -6   1  16          6.28          5.33         0.74 o
  -5   1  16         35.87         39.54         1.44 o
  -4   1  16        128.46        132.92         2.92 o
  -3   1  16        457.44        429.45         7.89 o
  -2   1  16        500.95        491.67         9.15 o
  -1   1  16         88.67         86.45         4.44 o
   0   1  16        277.03        273.72        12.93 o
   1   1  16         56.95         56.43         2.78 o
   2   1  16          2.14          3.18         0.66 o
   3   1  16        469.63        430.96        16.66 o
   4   1  16        216.07        216.19         4.60 o
   5   1  16         71.84         64.49         1.81 o
   6   1  16          4.69          8.10         0.71 o
   7   1  16          3.37          2.73         0.45 o
  -6   2  16         99.85         91.65         3.52 o
  -5   2  16         23.61         26.97         1.29 o
  -4   2  16          1.31          3.43         0.69 o
  -3   2  16         36.35         49.26         2.25 o
  -2   2  16          0.82          3.18         0.79 o
  -1   2  16         15.28         23.63         2.20 o
   0   2  16         28.34         38.75         3.29 o
   1   2  16        204.01        182.47         6.53 o
   2   2  16        755.41        715.15        17.87 o
   3   2  16         77.92         84.40         4.45 o
   4   2  16        104.30        102.26         3.34 o
   5   2  16         25.07         26.80         1.36 o
   6   2  16          6.19          6.02         0.53 o
   7   2  16         15.62         20.75         1.03 o
   8   2  16          6.46          7.48         0.51 o
  -5   3  16         10.09         10.67         2.56 o
  -4   3  16          0.01          0.38         0.43 o
  -3   3  16         52.51         50.22         2.15 o
  -2   3  16          1.11          3.33         0.86 o
  -1   3  16         10.07         12.82         1.67 o
   0   3  16        258.22        250.03        17.25 o
   1   3  16        277.29        257.27         6.55 o
   2   3  16        363.70        371.67        10.56 o
   3   3  16        575.72        563.79        11.64 o
   4   3  16       2703.73       2561.74        46.39 o
   5   3  16        123.98        120.27         2.57 o
   6   3  16         42.79         43.48         1.50 o
   7   3  16          0.06          0.55         0.31 o
   8   3  16          2.46          4.68         0.41 o
  -4   4  16         42.52         32.13         4.47 o
  -3   4  16        135.64        144.88         5.41 o
  -2   4  16         44.39         47.31         2.50 o
  -1   4  16         48.41         45.14         3.37 o
   0   4  16         20.39         23.00         1.81 o
   1   4  16        450.85        436.95         8.94 o
   2   4  16         95.32        106.48         4.12 o
   3   4  16         47.24         40.82         1.65 o
   4   4  16        565.80        537.60         8.67 o
   5   4  16          5.73         12.77         0.71 o
   6   4  16         76.21         72.95         1.62 o
   7   4  16         50.16         64.76         2.75 o
   8   4  16          8.52         13.36         2.24 o
  -3   5  16         41.16         39.95         3.37 o
  -2   5  16         37.82         42.06         1.96 o
  -1   5  16         19.37         20.53         1.67 o
   0   5  16        113.53        109.74         3.68 o
   1   5  16         11.07          9.59         0.99 o
   2   5  16        163.56        169.78         4.35 o
   3   5  16        223.02        227.46         4.10 o
   4   5  16         48.32         58.23         1.43 o
   5   5  16          3.52          2.46         0.38 o
   6   5  16         61.45         59.84         1.39 o
   7   5  16         17.81         14.57         0.70 o
   8   5  16          4.61          6.79         0.68 o
  -2   6  16         21.18         22.48         1.19 o
  -1   6  16          0.12          0.32         0.50 o
   0   6  16          1.62          1.79         0.56 o
   1   6  16        115.22        127.77         5.54 o
   2   6  16        127.79        117.27         2.73 o
   3   6  16        331.37        330.28         5.81 o
   4   6  16        110.88        123.24         2.83 o
   5   6  16         10.12         15.34         0.71 o
   6   6  16          0.01          0.05         0.27 o
   7   6  16          8.81         12.45         0.72 o
   8   6  16          0.78          1.97         0.52 o
  -1   7  16          3.38          4.46         0.49 o
   0   7  16         47.20         44.27         1.58 o
   1   7  16         14.34         13.93         0.91 o
   2   7  16          0.68          2.81         0.43 o
   3   7  16         24.42         35.45         1.16 o
   4   7  16          0.25          0.40         0.33 o
   5   7  16         15.60         13.77         0.63 o
   6   7  16        165.53        165.26         2.96 o
   7   7  16          1.62          2.96         0.38 o
   1   8  16          2.94          7.19         0.65 o
   2   8  16         67.87         68.96         2.59 o
   3   8  16          2.10          4.94         0.38 o
   4   8  16         11.42          7.82         0.55 o
   5   8  16         69.51         68.14         1.62 o
   6   8  16          3.70          3.85         0.45 o
  -3  -7  17         12.47         10.85         0.67 o
  -2  -7  17          5.33          4.84         0.68 o
  -5  -6  17          1.51          1.14         0.35 o
  -4  -6  17          0.89          1.30         0.52 o
  -3  -6  17        233.00        235.35         5.30 o
  -2  -6  17          8.04         10.63         0.66 o
  -1  -6  17          4.75          2.79         0.59 o
   0  -6  17          0.29          0.63         0.26 o
   1  -6  17          3.65          1.32         0.48 o
  -6  -5  17          3.90          3.03         0.77 o
  -5  -5  17         13.64         11.10         1.16 o
  -4  -5  17         70.08         75.87         3.15 o
  -3  -5  17         39.12         37.30         1.53 o
  -2  -5  17          4.24         10.65         0.90 o
  -1  -5  17          4.18          6.03         0.69 o
   0  -5  17         11.82         13.70         1.18 o
   1  -5  17          5.18          1.93         1.16 o
   2  -5  17          0.46          0.10         0.61 o
  -7  -4  17          0.08          0.06         0.39 o
  -6  -4  17          0.46          1.32         0.40 o
  -5  -4  17         32.57         35.32         1.50 o
  -4  -4  17        195.09        191.42         4.25 o
  -3  -4  17          0.00          7.78         0.97 o
  -2  -4  17        197.78        215.04         5.71 o
  -1  -4  17          3.20          6.40         0.94 o
   0  -4  17        183.70        177.64         4.78 o
   1  -4  17          1.78          0.62         0.51 o
   2  -4  17          0.47          1.69         0.66 o
   3  -4  17         20.12         17.36         0.93 o
   4  -4  17         33.78         29.76         2.31 o
  -7  -3  17          0.22          1.81         0.42 o
  -6  -3  17         18.40         13.40         0.90 o
  -5  -3  17         72.12         74.48         2.11 o
  -4  -3  17         60.81         62.84         2.06 o
  -3  -3  17        374.21        362.97         5.21 o
  -2  -3  17         78.66         72.72         2.42 o
  -1  -3  17          6.86         10.69         1.20 o
   0  -3  17          0.92          1.34         0.55 o
   1  -3  17         56.30         55.59         2.29 o
   2  -3  17         53.04         55.63         2.34 o
   3  -3  17         18.64         18.70         1.41 o
   4  -3  17         32.90         34.65         1.76 o
   5  -3  17         46.26         46.67         2.13 o
  -7  -2  17          1.91          1.48         0.35 o
  -6  -2  17        124.11        121.19         3.20 o
  -5  -2  17          1.77          2.43         0.35 o
  -4  -2  17         50.59         60.76         1.56 o
  -3  -2  17        117.47        119.56         3.62 o
  -2  -2  17         29.20         44.53         1.89 o
  -1  -2  17         51.40         48.07         2.08 o
   0  -2  17         89.37         88.40         3.53 o
   1  -2  17         30.28         34.89         2.11 o
   2  -2  17         14.52         11.01         1.19 o
   3  -2  17         81.99         78.69         2.64 o
   4  -2  17         62.01         76.24         2.14 o
   5  -2  17          1.01          0.74         0.36 o
   6  -2  17         34.12         33.92         1.68 o
  -7  -1  17         12.88         16.74         1.32 o
  -6  -1  17         13.53         13.63         0.81 o
  -5  -1  17         20.93         24.16         1.05 o
  -4  -1  17          0.42          2.05         0.38 o
  -3  -1  17        450.14        414.72         6.80 o
  -2  -1  17          1.41          0.98         0.61 o
  -1  -1  17        179.33        177.95         4.97 o
   0  -1  17          0.00          6.99         1.08 o
   1  -1  17        525.04        501.07        10.68 o
   2  -1  17        331.65        310.26         8.79 o
   3  -1  17         24.22         42.56         2.09 o
   4  -1  17        214.08        227.56         4.81 o
   5  -1  17          7.67          7.85         0.60 o
   6  -1  17          0.09          2.53         0.58 o
  -6   0  17         74.31         74.12         1.82 o
  -5   0  17         25.56         22.88         1.11 o
  -4   0  17        302.18        300.00         4.81 o
  -3   0  17         45.87         67.11         1.89 o
  -2   0  17         60.60         60.40         3.04 o
  -1   0  17         24.20         28.80         1.93 o
   0   0  17         83.59         80.64         3.40 o
   1   0  17         51.43         59.96         2.80 o
   2   0  17          1.38          1.54         0.67 o
   3   0  17        239.73        222.54         5.03 o
   4   0  17        190.03        168.84         3.91 o
   5   0  17          0.46          1.03         0.45 o
   6   0  17          1.57          4.74         0.46 o
   7   0  17         11.69         12.85         0.66 o
  -6   1  17         13.81         13.08         0.90 o
  -5   1  17          4.36          3.88         0.44 o
  -4   1  17         44.70         41.52         2.34 o
  -3   1  17        196.11        189.56         4.24 o
  -2   1  17         18.17         19.44         1.87 o
  -1   1  17        118.65        118.64         5.69 o
   0   1  17         57.70         62.86         2.46 o
   1   1  17        134.25        123.69         6.13 o
   2   1  17         23.92         24.40         1.66 o
   3   1  17        256.64        260.48         9.39 o
   4   1  17        861.18        841.12        15.51 o
   5   1  17         25.26         24.52         1.20 o
   6   1  17         16.43          9.54         0.71 o
   7   1  17         13.59         12.32         0.77 o
  -5   2  17         16.02         18.05         0.93 o
  -4   2  17         16.16         12.06         1.00 o
  -3   2  17        164.01        199.41         5.59 o
  -2   2  17          0.06          0.25         0.45 o
  -1   2  17         29.61         34.59         2.19 o
   0   2  17        595.00        552.46        20.17 o
   1   2  17        172.19        159.07         6.93 o
   2   2  17        775.85        767.99        15.09 o
   3   2  17          1.03          2.12         0.66 o
   4   2  17        116.50        120.59         4.63 o
   5   2  17          4.88          5.08         0.54 o
   6   2  17          0.12          5.66         0.46 o
   7   2  17         33.55         33.79         1.38 o
   8   2  17          1.68          1.45         0.42 o
  -5   3  17         10.96         12.46         1.08 o
  -4   3  17          1.03          1.08         0.57 o
  -3   3  17          1.60          4.11         0.72 o
  -2   3  17          1.56          1.68         0.73 o
  -1   3  17        110.00        110.35         8.38 o
   0   3  17          0.29          1.31         1.48 o
   1   3  17         14.17         16.62         2.23 o
   2   3  17        306.62        282.08         7.13 o
   3   3  17        775.44        743.90        17.93 o
   4   3  17          1.15          9.03         1.15 o
   5   3  17         81.58         69.80         2.24 o
   6   3  17          0.62          1.20         0.43 o
   7   3  17          0.37          2.66         0.45 o
   8   3  17          0.10          1.30         0.48 o
  -4   4  17          6.41          5.97         1.06 o
  -3   4  17         70.55         71.98         2.54 o
  -2   4  17          7.10          8.08         0.91 o
  -1   4  17         19.54         22.68         1.67 o
   0   4  17        302.90        300.85         8.68 o
   1   4  17          0.06          0.46         0.49 o
   2   4  17        316.47        308.99         8.07 o
   3   4  17         75.81         75.34         2.10 o
   4   4  17        125.14        128.33         2.94 o
   5   4  17         22.76         30.19         1.02 o
   6   4  17         27.39         28.95         1.03 o
   7   4  17          2.32          2.76         0.58 o
   8   4  17          0.33          0.67         0.33 o
  -3   5  17         15.97         16.61         2.47 o
  -2   5  17        302.31        309.15         6.02 o
  -1   5  17         89.51         99.74         3.98 o
   0   5  17         36.61         34.12         3.40 o
   1   5  17         83.00         82.06         2.95 o
   2   5  17         41.31         45.92         2.60 o
   3   5  17          9.03         13.12         0.71 o
   4   5  17         13.14         12.37         0.74 o
   5   5  17         69.71         64.30         1.68 o
   6   5  17         10.94         12.41         0.57 o
   7   5  17          2.41          8.04         0.73 o
   8   5  17          1.76          4.35         0.68 o
  -2   6  17          1.21          0.57         0.40 o
  -1   6  17          0.53          1.70         0.49 o
   0   6  17        133.19        134.37         4.56 o
   1   6  17         18.82         16.91         1.00 o
   2   6  17         39.40         48.05         1.52 o
   3   6  17          0.36          0.83         0.39 o
   4   6  17         31.73         33.14         1.39 o
   5   6  17         62.62         52.79         1.22 o
   6   6  17          1.67          3.94         0.37 o
   7   6  17          0.06          6.28         0.49 o
  -1   7  17          2.89          2.61         0.39 o
   0   7  17          6.02          5.95         0.74 o
   1   7  17         84.23         73.90         4.03 o
   2   7  17        176.77        169.32         3.23 o
   3   7  17         44.46         52.29         1.36 o
   4   7  17          6.73          7.36         0.64 o
   5   7  17          2.80          3.83         0.43 o
   6   7  17          6.31          4.50         0.40 o
   7   7  17          0.09          0.39         0.39 o
   1   8  17          0.57          1.00         0.42 o
   2   8  17         11.13          9.58         0.75 o
   3   8  17         25.27         17.47         1.16 o
   4   8  17         48.40         42.70         1.75 o
   5   8  17          2.29          1.71         0.28 o
  -5  -6  18         71.20         51.95         2.32 o
  -4  -6  18         35.92         32.57         3.03 o
  -3  -6  18         20.26         21.64         1.05 o
  -2  -6  18         21.59         19.95         0.94 o
  -1  -6  18         12.16         11.09         2.40 o
   0  -6  18          4.66          5.58         0.90 o
  -6  -5  18          5.26          6.23         0.87 o
  -5  -5  18         63.51         62.45         2.43 o
  -4  -5  18        366.60        370.01         9.53 o
  -3  -5  18        102.01         98.81         2.96 o
  -2  -5  18        114.50        121.14         3.55 o
  -1  -5  18         53.91         56.41         1.65 o
   0  -5  18          6.11          7.61         0.69 o
   1  -5  18          0.29          1.06         0.35 o
   2  -5  18          0.08          0.72         0.32 o
  -6  -4  18          0.37          0.65         0.68 o
  -5  -4  18         29.69         29.84         1.36 o
  -4  -4  18         40.41         45.32         2.02 o
  -3  -4  18        126.04        119.98         4.38 o
  -2  -4  18         17.60         21.23         1.28 o
  -1  -4  18         27.74         29.72         1.71 o
   0  -4  18         79.44         84.54         3.71 o
   1  -4  18          0.85          2.56         0.64 o
   2  -4  18          2.00          2.68         1.03 o
   3  -4  18        168.03        143.84         7.40 o
  -7  -3  18         32.38         29.72         1.65 o
  -6  -3  18          1.60          0.48         0.30 o
  -5  -3  18          5.07         10.61         0.64 o
  -4  -3  18         71.41         67.30         2.38 o
  -3  -3  18        349.60        347.68         7.05 o
  -2  -3  18         97.69         95.86         3.09 o
  -1  -3  18         11.39         10.07         0.97 o
   0  -3  18         50.75         53.22         2.22 o
   1  -3  18         11.56         16.76         1.36 o
   2  -3  18         44.53         39.63         2.12 o
   3  -3  18         97.70        101.91         8.97 o
   4  -3  18        192.84        213.95         5.66 o
  -7  -2  18          4.66          4.81         0.44 o
  -6  -2  18          8.41          4.84         1.00 o
  -5  -2  18          4.29          3.69         0.43 o
  -4  -2  18         97.42         89.49         2.79 o
  -3  -2  18        112.21        122.45         3.66 o
  -2  -2  18          0.53          7.01         0.82 o
  -1  -2  18        110.91        119.94         4.68 o
   0  -2  18          9.69         10.30         1.32 o
   1  -2  18         94.50         95.00         4.35 o
   2  -2  18         24.70         24.82         1.61 o
   3  -2  18         93.21         94.27         3.67 o
   4  -2  18          0.02          5.59         0.64 o
   5  -2  18         16.83         15.79         0.97 o
  -6  -1  18         64.04         62.61         1.92 o
  -5  -1  18          6.13          7.93         0.71 o
  -4  -1  18         70.79         66.52         1.79 o
  -3  -1  18        196.33        196.36         3.69 o
  -2  -1  18        193.51        199.01         8.81 o
  -1  -1  18          0.00          1.24         0.59 o
   0  -1  18        339.79        340.91         8.90 o
   1  -1  18          7.46          5.89         0.91 o
   2  -1  18        229.89        203.66         6.63 o
   3  -1  18        602.88        601.27        10.68 o
   4  -1  18        211.52        204.75         6.79 o
   5  -1  18          0.17          1.74         0.34 o
   6  -1  18          4.04          5.99         0.53 o
  -6   0  18          1.77          1.82         2.03 o
  -5   0  18        127.02        128.64         2.62 o
  -4   0  18          1.55          3.42         0.54 o
  -3   0  18         19.62         49.43         1.67 o
  -2   0  18         68.05         64.13         3.03 o
  -1   0  18        148.77        147.97         5.26 o
   0   0  18         24.10         19.76         1.69 o
   1   0  18        427.33        423.48        10.31 o
   2   0  18        293.72        271.82         6.93 o
   3   0  18        287.38        262.11         6.82 o
   4   0  18        114.80        104.18         2.86 o
   5   0  18         24.32         22.55         1.17 o
   6   0  18          1.46          7.73         0.52 o
   7   0  18         29.11         27.98         1.48 o
  -6   1  18          1.68          0.79         0.47 o
  -5   1  18          9.65          9.20         0.79 o
  -4   1  18          3.97          4.02         0.70 o
  -3   1  18         22.22         21.93         1.21 o
  -2   1  18         13.61         11.64         1.01 o
  -1   1  18         27.55         30.44         2.85 o
   0   1  18        154.70        165.01         5.84 o
   1   1  18         74.17         74.63         3.43 o
   2   1  18         66.59         58.88         2.86 o
   3   1  18        702.10        699.78        26.87 o
   4   1  18         20.81         21.37         1.48 o
   5   1  18        123.74        113.11         3.13 o
   6   1  18         63.07         65.62         1.72 o
   7   1  18          0.62          0.81         0.28 o
  -5   2  18          8.80          7.20         0.62 o
  -4   2  18          2.22          3.26         0.79 o
  -3   2  18         89.15         89.23         5.33 o
  -2   2  18         36.49         34.94         1.57 o
  -1   2  18         18.51         11.72         1.14 o
   0   2  18         46.39         55.95         3.00 o
   1   2  18         48.50         57.74         3.55 o
   2   2  18        158.73        135.37         3.76 o
   3   2  18          2.48          6.37         1.11 o
   4   2  18          0.35          8.57         1.50 o
   5   2  18         25.88         22.53         1.00 o
   6   2  18          3.94          4.79         0.85 o
   7   2  18          0.04          0.25         0.27 o
  -5   3  18          2.22          3.94         0.68 o
  -4   3  18         41.57         46.24         2.14 o
  -3   3  18        324.07        323.66         9.24 o
  -2   3  18         20.38         24.17         1.48 o
  -1   3  18          1.01          3.91         1.26 o
   0   3  18        153.01        137.72         6.43 o
   1   3  18          2.61          2.38         0.95 o
   2   3  18        352.43        324.67        10.07 o
   3   3  18         54.02         58.38         3.41 o
   4   3  18        124.11        120.67         4.38 o
   5   3  18         24.20         22.38         1.75 o
   6   3  18         15.11         14.94         0.96 o
   7   3  18          1.36          2.61         0.51 o
  -4   4  18         59.36         57.29         2.87 o
  -3   4  18         48.12         51.15         2.32 o
  -2   4  18          8.36         11.17         0.74 o
  -1   4  18          1.58          0.80         0.51 o
   0   4  18         57.64         57.58         4.08 o
   1   4  18        135.60        131.81         3.71 o
   2   4  18          6.26          5.77         0.92 o
   3   4  18         49.27         53.25         2.04 o
   4   4  18         33.91         34.38         1.51 o
   5   4  18         58.84         51.45         1.44 o
   6   4  18         67.61         59.05         1.58 o
   7   4  18          9.10         15.85         0.98 o
   8   4  18         17.35         18.87         1.23 o
  -3   5  18         19.13         11.61         1.23 o
  -2   5  18        185.75        204.81         7.44 o
  -1   5  18         42.25         42.72         1.81 o
   0   5  18        217.97        234.64         7.14 o
   1   5  18        142.38        143.86         5.09 o
   2   5  18        191.04        186.09         5.93 o
   3   5  18         19.22         15.64         0.84 o
   4   5  18         13.94         14.10         1.13 o
   5   5  18         54.47         53.69         1.29 o
   6   5  18          0.00          0.36         0.27 o
   7   5  18          1.91          2.43         0.46 o
  -2   6  18          0.01          0.06         0.45 o
  -1   6  18          7.64          8.07         0.62 o
   0   6  18         48.81         48.19         2.31 o
   1   6  18         25.38         24.31         1.74 o
   2   6  18         21.53         18.46         1.26 o
   3   6  18          3.28          3.16         0.44 o
   4   6  18         37.51         38.65         1.64 o
   5   6  18          8.45          7.26         0.43 o
   6   6  18          0.88          2.29         0.28 o
   7   6  18         88.65         98.63         6.47 o
   0   7  18         53.46         41.45         1.41 o
   1   7  18         92.64         90.90         3.09 o
   2   7  18          1.86          3.20         0.38 o
   3   7  18          0.53          0.82         0.27 o
   4   7  18         64.18         55.33         2.21 o
   5   7  18          0.01          0.02         0.25 o
   6   7  18          3.59          5.34         0.98 o
   2   8  18          1.07          2.16         0.52 o
   3   8  18          4.03          2.94         0.58 o
   4   8  18          0.02          3.24         0.43 o
   5   8  18          1.89          1.77         0.42 o
  -4  -6  19         27.73         21.92         0.83 o
  -3  -6  19          1.42          1.14         0.34 o
  -2  -6  19         16.07         19.71         1.42 o
  -1  -6  19          3.38          3.48         0.41 o
  -5  -5  19          8.06          9.66         0.83 o
  -4  -5  19         13.65         12.42         1.05 o
  -3  -5  19        114.11        127.08         4.11 o
  -2  -5  19          1.05          2.44         0.60 o
  -1  -5  19          1.60          2.38         0.50 o
   0  -5  19          1.44          0.96         0.44 o
   1  -5  19          5.12         10.27         0.87 o
   2  -5  19         37.16         32.92         1.71 o
  -6  -4  19          3.69          5.70         0.95 o
  -5  -4  19        169.02        169.11         5.44 o
  -4  -4  19        367.08        405.82         8.64 o
  -3  -4  19          4.84          6.27         1.73 o
  -2  -4  19          4.13          6.78         0.75 o
  -1  -4  19          1.91          2.06         0.73 o
   0  -4  19         15.16         18.68         1.89 o
   1  -4  19          3.38          5.31         0.76 o
   2  -4  19         53.48         54.21         3.32 o
   3  -4  19          0.05          1.21         0.39 o
  -6  -3  19          1.16          1.63         0.42 o
  -5  -3  19          3.64          5.12         0.63 o
  -4  -3  19         20.02         23.37         1.72 o
  -3  -3  19         56.80         50.82         3.80 o
  -2  -3  19         44.83         47.82         2.30 o
  -1  -3  19         55.48         52.45         2.32 o
   0  -3  19        131.40        135.62         4.12 o
   1  -3  19         67.88         75.46         2.79 o
   2  -3  19         15.30         18.93         1.61 o
   3  -3  19        107.55         99.95         4.18 o
   4  -3  19         28.37         18.42         4.69 o
  -6  -2  19         56.79         58.57         2.87 o
  -5  -2  19         47.00         46.82         2.14 o
  -4  -2  19         11.14         13.02         0.75 o
  -3  -2  19          5.75         10.13         1.07 o
  -2  -2  19         47.18         44.58         1.84 o
  -1  -2  19         44.14         44.86         2.15 o
   0  -2  19        541.55        544.29        10.17 o
   1  -2  19          9.07         15.60         1.32 o
   2  -2  19          8.33          9.35         1.74 o
   3  -2  19          0.05          5.82         0.68 o
   4  -2  19          0.19          0.46         0.29 o
   5  -2  19          5.51          8.52         1.13 o
  -6  -1  19         70.19         64.59         2.32 o
  -5  -1  19          0.48          1.23         0.55 o
  -4  -1  19          0.95          3.90         0.54 o
  -3  -1  19         21.54         26.82         1.41 o
  -2  -1  19        220.93        220.75         5.23 o
  -1  -1  19        404.68        392.75         8.70 o
   0  -1  19        135.66        137.13         4.80 o
   1  -1  19         22.23         15.30         2.08 o
   2  -1  19        249.42        217.53         6.88 o
   3  -1  19        258.87        248.58         4.99 o
   4  -1  19          8.27          6.57         0.59 o
   5  -1  19         25.38         28.34         1.46 o
   6  -1  19          0.28          0.93         0.24 o
  -6   0  19          8.05         12.55         1.26 o
  -5   0  19          1.04         -0.05         0.41 o
  -4   0  19         28.23         28.11         1.13 o
  -3   0  19         14.74         13.97         1.03 o
  -2   0  19         16.22         21.82         1.39 o
  -1   0  19        113.21        106.82         3.83 o
   0   0  19        174.98        189.29         5.93 o
   1   0  19          2.28          3.77         0.85 o
   2   0  19         53.78         40.22         2.48 o
   3   0  19         49.99         48.04         2.61 o
   4   0  19         10.97          6.77         0.75 o
   5   0  19         43.55         39.84         1.52 o
   6   0  19          0.23          1.58         0.28 o
  -6   1  19          6.40          5.97         0.68 o
  -5   1  19          0.01          2.61         0.39 o
  -4   1  19          0.28          1.27         0.47 o
  -3   1  19        301.88        291.30         5.94 o
  -2   1  19          3.35          2.63         1.13 o
  -1   1  19         37.15         28.87         1.91 o
   0   1  19        139.74        133.38         5.79 o
   1   1  19        121.82        110.24         4.36 o
   2   1  19          3.78          6.13         0.90 o
   3   1  19          0.97          2.43         1.04 o
   4   1  19          8.63         14.08         1.28 o
   5   1  19         58.22         57.94         3.00 o
   6   1  19          2.02          2.00         0.38 o
   7   1  19          2.88          5.08         0.49 o
  -5   2  19          1.23          2.06         0.28 o
  -4   2  19          5.08          5.87         1.52 o
  -3   2  19         16.21         19.22         1.54 o
  -2   2  19         93.44        101.91         3.69 o
  -1   2  19        104.57         99.80         4.38 o
   0   2  19        904.78        939.72        56.61 o
   1   2  19        200.32        201.68         5.78 o
   2   2  19          0.77          1.59         0.59 o
   3   2  19        143.63        168.84        10.38 o
   4   2  19        154.46        131.67         4.98 o
   5   2  19          1.36          0.74         0.50 o
   6   2  19          0.37         -0.02         0.37 o
   7   2  19         11.25         15.08         0.98 o
  -4   3  19         29.78         29.25         1.53 o
  -3   3  19          8.81          5.56         0.93 o
  -2   3  19         10.59          8.86         1.02 o
  -1   3  19          0.38          0.57         0.65 o
   0   3  19         31.43         26.90         2.87 o
   1   3  19        473.06        418.04        16.53 o
   2   3  19        960.63        881.29        19.12 o
   3   3  19          6.95          5.51         0.97 o
   4   3  19         48.58         47.79         3.58 o
   5   3  19         43.28         44.34         2.00 o
   6   3  19          0.16          0.64         0.35 o
   7   3  19          5.81          7.42         1.16 o
  -4   4  19         36.09         30.85         1.65 o
  -3   4  19          0.37          0.34         0.52 o
  -2   4  19         25.76         22.36         1.09 o
  -1   4  19         40.41         36.20         3.15 o
   0   4  19        140.83        153.64         7.78 o
   1   4  19          0.00          0.03         1.07 o
   2   4  19        168.07        157.09         7.12 o
   3   4  19         66.27         63.90         4.00 o
   4   4  19        311.57        300.96         5.89 o
   5   4  19          2.34          4.61         0.55 o
   6   4  19         59.06         56.90         1.65 o
   7   4  19         30.01         49.12         2.04 o
  -3   5  19          3.21          3.00         0.55 o
  -2   5  19         64.87         69.56         2.51 o
  -1   5  19          3.79          2.82         0.54 o
   0   5  19         32.38         24.96         1.70 o
   1   5  19        104.64         99.27         3.89 o
   2   5  19         31.42         36.48         2.10 o
   3   5  19         85.94         86.46         2.52 o
   4   5  19          8.73          6.71         0.80 o
   5   5  19         60.13         51.92         1.31 o
   6   5  19         11.36         11.09         0.61 o
   7   5  19          3.37          9.80         0.66 o
  -1   6  19          1.39          1.48         0.31 o
   0   6  19         46.15         45.73         1.70 o
   1   6  19         94.89         87.79         3.34 o
   2   6  19         70.75         73.33         2.91 o
   3   6  19         14.11         19.39         1.09 o
   4   6  19          3.12          3.79         1.00 o
   5   6  19          8.42          8.12         0.57 o
   6   6  19         14.64         14.27         0.71 o
   7   6  19          2.15          2.48         0.58 o
   0   7  19          1.03          0.83         0.28 o
   1   7  19         15.72         15.82         0.74 o
   2   7  19          6.56          5.38         0.75 o
   3   7  19          0.22         -0.42         0.84 o
   4   7  19         54.10         43.35         1.89 o
   5   7  19         18.97         21.51         1.09 o
   6   7  19          4.61          5.65         0.65 o
   3   8  19         16.06         10.62         0.90 o
  -3  -6  20          0.39          0.48         0.39 o
  -2  -6  20          0.41          0.29         0.42 o
  -5  -5  20          3.20          0.97         0.42 o
  -4  -5  20          3.15          4.75         0.73 o
  -3  -5  20         16.09         10.57         1.54 o
  -2  -5  20          2.31          2.85         0.48 o
  -1  -5  20         32.48         33.30         1.46 o
   0  -5  20         35.17         37.41         2.07 o
   1  -5  20          0.01          0.28         0.39 o
  -5  -4  20          0.27          1.05         0.42 o
  -4  -4  20         76.48         84.61         2.59 o
  -3  -4  20         28.69         32.22         1.63 o
  -2  -4  20        175.90        188.66         4.51 o
  -1  -4  20        106.33        118.91         5.10 o
   0  -4  20         74.72         79.81         3.24 o
   1  -4  20          8.32          7.26         0.88 o
   2  -4  20          0.02         -0.06         0.18 o
   3  -4  20         19.14         19.94         1.29 o
  -6  -3  20          1.31          1.89         0.41 o
  -5  -3  20          1.62          3.26         0.84 o
  -4  -3  20          1.99          6.90         1.61 o
  -3  -3  20         51.27         58.89         2.08 o
  -2  -3  20         75.41         74.43         2.14 o
  -1  -3  20         42.18         43.17         2.03 o
   0  -3  20          0.23          0.67         0.56 o
   1  -3  20          1.47          1.33         0.58 o
   2  -3  20         26.73         26.20         2.55 o
   3  -3  20        121.57        126.55         5.26 o
   4  -3  20         15.17         14.84         1.13 o
  -6  -2  20          0.43          0.32         0.45 o
  -5  -2  20         18.78         15.46         1.29 o
  -4  -2  20          0.87          9.17         0.83 o
  -3  -2  20        112.04        115.66         3.62 o
  -2  -2  20          8.38          9.73         0.79 o
  -1  -2  20         31.24         33.72         1.82 o
   0  -2  20         10.79         14.23         1.25 o
   1  -2  20         18.85         17.62         1.23 o
   2  -2  20          0.35          1.23         0.94 o
   3  -2  20          5.08          7.32         1.45 o
   4  -2  20         25.76         23.21         1.29 o
   5  -2  20         13.15         13.45         0.73 o
  -6  -1  20          4.74          3.29         0.44 o
  -5  -1  20          4.54          7.01         0.68 o
  -4  -1  20         94.83         95.67         2.68 o
  -3  -1  20        157.30        149.58         3.32 o
  -2  -1  20        137.41        152.02         4.39 o
  -1  -1  20         53.81         54.91         2.13 o
   0  -1  20        407.21        373.66        10.57 o
   1  -1  20          8.75         12.29         1.36 o
   2  -1  20          5.58          9.94         1.68 o
   3  -1  20          6.92          8.25         0.94 o
   4  -1  20          1.64          2.27         0.41 o
   5  -1  20         11.11         10.04         0.89 o
  -6   0  20          0.07          2.18         0.34 o
  -5   0  20         14.12         15.03         2.55 o
  -4   0  20          2.58          2.55         0.50 o
  -3   0  20         53.67         54.91         2.07 o
  -2   0  20         12.11         12.19         1.12 o
  -1   0  20         50.57         47.45         2.93 o
   0   0  20        108.58        118.20         5.07 o
   1   0  20          2.24          1.97         0.79 o
   2   0  20         15.31          9.52         1.08 o
   3   0  20          1.05          0.60         0.60 o
   4   0  20         62.08         64.13         2.03 o
   5   0  20          8.96         11.46         0.66 o
   6   0  20          2.14          1.90         0.29 o
  -5   1  20         13.44         11.52         0.78 o
  -4   1  20          6.29          7.65         0.95 o
  -3   1  20          1.69          5.04         0.64 o
  -2   1  20         80.49         85.53         2.99 o
  -1   1  20         19.71         18.42         1.68 o
   0   1  20        187.07        173.59         4.63 o
   1   1  20        337.05        305.91         7.65 o
   2   1  20         76.98         73.43         3.28 o
   3   1  20         99.04         89.61         4.93 o
   4   1  20         56.01         47.62         2.20 o
   5   1  20          3.16          2.18         0.59 o
   6   1  20         12.73         12.58         1.29 o
  -5   2  20         49.44         43.64         2.10 o
  -4   2  20         21.16         16.86         1.61 o
  -3   2  20         29.85         24.28         1.63 o
  -2   2  20        135.68        148.05         3.60 o
  -1   2  20          8.17         10.04         1.16 o
   0   2  20        745.08        781.57        18.60 o
   1   2  20         47.40         41.30         2.08 o
   2   2  20          1.81          1.89         0.62 o
   3   2  20         81.15         87.42        10.23 o
   4   2  20        123.54        120.30         3.79 o
   5   2  20          6.25          7.00         0.66 o
   6   2  20         44.24         52.68         1.66 o
   7   2  20          7.54         10.03         0.50 o
  -4   3  20          1.84          1.17         0.43 o
  -3   3  20         28.18         35.15         3.53 o
  -2   3  20          7.10          5.79         0.64 o
  -1   3  20          4.81          5.56         0.70 o
   0   3  20        730.66        723.44        21.84 o
   1   3  20        259.06        250.28         8.48 o
   2   3  20         10.91         13.00         1.03 o
   3   3  20         30.86         34.43         1.99 o
   4   3  20         99.97         80.12         2.88 o
   5   3  20          6.08          5.79         0.74 o
   6   3  20         13.64         12.42         0.69 o
   7   3  20         13.23         16.01         1.10 o
  -3   4  20         17.52         22.62         1.25 o
  -2   4  20         35.23         31.81         1.51 o
  -1   4  20         89.18         95.41         2.60 o
   0   4  20        159.42        155.63         7.68 o
   1   4  20         63.93         50.63         4.03 o
   2   4  20         38.47         37.46         3.55 o
   3   4  20          0.10         10.32         1.90 o
   4   4  20         47.46         46.06         1.94 o
   5   4  20          0.24          0.26         0.44 o
   6   4  20          8.70          7.58         0.54 o
   7   4  20         14.90         16.46         1.37 o
  -2   5  20          5.22          3.96         0.58 o
  -1   5  20         23.71         22.17         1.15 o
   0   5  20         33.14         34.11         1.55 o
   1   5  20         10.27          8.50         1.02 o
   2   5  20          0.03         -0.16         0.65 o
   3   5  20          8.90          7.68         1.58 o
   4   5  20         10.85         13.03         1.20 o
   5   5  20          8.15         11.20         0.63 o
   6   5  20         21.92         27.81         0.99 o
   7   5  20         33.92         25.38         1.39 o
  -1   6  20          0.45          0.30         0.24 o
   0   6  20          6.02          7.64         0.62 o
   1   6  20          3.21          4.12         0.98 o
   2   6  20         30.21         30.28         2.06 o
   3   6  20          4.62          3.19         1.13 o
   4   6  20          0.81          1.02         0.42 o
   5   6  20          8.86          9.85         0.74 o
   6   6  20          9.54         11.33         0.80 o
   1   7  20         83.29         78.31         2.01 o
   2   7  20          0.21          0.58         0.77 o
   3   7  20          0.00         -0.10         0.42 o
   4   7  20          0.10          0.55         0.24 o
   5   7  20          4.97          4.63         0.41 o
  -4  -5  21         19.42         18.39         1.39 o
  -3  -5  21         16.81         17.66         1.81 o
  -2  -5  21          9.61          7.67         0.65 o
  -1  -5  21         10.32         13.90         0.77 o
   0  -5  21          0.50          0.61         0.39 o
  -5  -4  21         28.88         22.30         1.58 o
  -4  -4  21         60.34         63.65         2.30 o
  -3  -4  21         56.25         60.80         2.13 o
  -2  -4  21         22.57         26.55         1.34 o
  -1  -4  21         25.74         28.40         1.40 o
   0  -4  21         79.04         88.36         3.68 o
   1  -4  21         37.03         54.43         3.26 o
   2  -4  21          6.57          7.61         2.11 o
  -5  -3  21          0.14          0.71         0.38 o
  -4  -3  21         28.47         27.85         1.61 o
  -3  -3  21         15.79         12.98         1.62 o
  -2  -3  21          2.44          5.04         0.61 o
  -1  -3  21         23.33         27.04         1.87 o
   0  -3  21         57.26         57.64         1.95 o
   1  -3  21         36.52         43.30         2.34 o
   2  -3  21         77.96         85.56         4.62 o
   3  -3  21         13.13         19.48         1.48 o
  -5  -2  21         35.43         39.33         2.42 o
  -4  -2  21         61.91         63.86         2.79 o
  -3  -2  21          9.12         15.92         1.04 o
  -2  -2  21         75.51         77.64         1.94 o
  -1  -2  21        309.58        321.36        13.90 o
   0  -2  21         22.53         19.87         1.40 o
   1  -2  21         11.51         12.89         1.30 o
   2  -2  21          0.23          1.03         0.77 o
   3  -2  21         47.25         54.34         3.48 o
   4  -2  21         54.09         42.65         3.31 o
  -5  -1  21         16.08         15.97         1.39 o
  -4  -1  21         25.34         33.70         1.24 o
  -3  -1  21         14.62          9.99         0.91 o
  -2  -1  21          0.00          1.59         0.69 o
  -1  -1  21         60.25         63.97         2.54 o
   0  -1  21         18.38         21.13         1.51 o
   1  -1  21        299.72        304.93         7.39 o
   2  -1  21         12.35         12.69         1.25 o
   3  -1  21         57.36         55.24         3.58 o
   4  -1  21          1.13          2.66         0.46 o
   5  -1  21          0.30          0.25         0.28 o
  -5   0  21         18.23         17.84         1.30 o
  -4   0  21         29.38         36.47         1.83 o
  -3   0  21          8.98         10.73         0.99 o
  -2   0  21          0.01          0.38         0.66 o
  -1   0  21          2.93          3.92         0.89 o
   0   0  21        108.89        111.60         4.74 o
   1   0  21        426.72        403.99        10.00 o
   2   0  21         22.60         22.28         1.66 o
   3   0  21          0.01          1.72         0.67 o
   4   0  21         37.21         38.64         1.33 o
   5   0  21         14.58         16.04         0.55 o
   6   0  21          6.97          6.39         0.77 o
  -5   1  21          6.44          6.57         0.63 o
  -4   1  21          1.68          2.52         0.58 o
  -3   1  21          0.10          4.38         0.57 o
  -2   1  21        176.58        190.34         5.11 o
  -1   1  21          1.07          0.29         0.67 o
   0   1  21        347.99        337.41         7.03 o
   1   1  21        237.25        238.65         6.41 o
   2   1  21          6.66          7.65         0.86 o
   3   1  21          1.47          3.32         1.26 o
   4   1  21         12.01         14.05         1.16 o
   5   1  21          4.26          5.60         0.52 o
   6   1  21          2.86          0.81         0.33 o
  -4   2  21          0.31          1.07         0.41 o
  -3   2  21          8.01         14.40         0.99 o
  -2   2  21        208.65        231.23         4.82 o
  -1   2  21         40.67         45.91         3.74 o
   0   2  21        280.20        260.47         7.27 o
   1   2  21          0.23          1.06         0.51 o
   2   2  21         13.27          8.55         1.02 o
   3   2  21         31.64         34.81         3.32 o
   4   2  21         33.73         36.38         1.60 o
   5   2  21          0.05          0.20         0.35 o
   6   2  21          5.49         10.66         0.68 o
  -4   3  21          3.74          1.57         0.36 o
  -3   3  21          3.51          6.23         1.58 o
  -2   3  21         22.80         20.92         1.30 o
  -1   3  21          1.19          1.48         0.59 o
   0   3  21        140.63        156.92         4.64 o
   1   3  21         23.14         25.29         2.77 o
   2   3  21         28.70         30.84         1.74 o
   3   3  21          0.24          0.62         0.53 o
   4   3  21          1.46          3.45         0.66 o
   5   3  21         25.23         25.69         1.86 o
   6   3  21          0.11          1.82         0.38 o
   7   3  21         24.90         22.74         0.98 o
  -3   4  21         15.92         16.18         1.18 o
  -2   4  21          4.89          4.11         0.63 o
  -1   4  21          3.80          3.04         0.50 o
   0   4  21          3.42          3.10         1.23 o
   1   4  21          0.32          0.60         0.75 o
   2   4  21         56.54         51.60         2.68 o
   3   4  21         14.05         15.13         1.40 o
   4   4  21         42.82         37.87         2.16 o
   5   4  21          0.24          2.20         0.61 o
   6   4  21          0.04          1.33         0.32 o
   7   4  21        135.37        147.99         3.07 o
  -2   5  21          0.20          1.39         0.61 o
  -1   5  21          0.53          0.36         0.34 o
   0   5  21         25.26         28.70         2.39 o
   1   5  21         38.13         31.52         2.00 o
   2   5  21          5.16          5.64         0.99 o
   3   5  21         38.03         43.98         3.29 o
   4   5  21          1.18          1.04         0.39 o
   5   5  21          0.19          2.53         0.37 o
   6   5  21          2.59          3.74         0.37 o
  -1   6  21         18.06         14.94         1.10 o
   0   6  21          3.28          2.51         0.32 o
   1   6  21          3.93          2.89         0.72 o
   2   6  21         19.84         17.00         1.32 o
   3   6  21          5.31          3.66         0.61 o
   4   6  21         15.83         17.53         0.75 o
   5   6  21         41.77         48.63         2.58 o
   6   6  21          0.95          5.61         0.74 o
   2   7  21          8.56          5.26         0.81 o
   3   7  21          8.97          9.56         0.60 o
   4   7  21          3.50          5.10         0.36 o
   5   7  21          3.18          3.55         0.58 o
  -3  -5  22          3.05          3.28         0.44 o
  -2  -5  22         13.40         12.49         0.76 o
  -1  -5  22          1.55          2.23         0.52 o
  -4  -4  22         10.25         10.57         0.61 o
  -3  -4  22         14.95         17.82         1.00 o
  -2  -4  22          6.77          6.14         0.84 o
  -1  -4  22         17.25         19.07         1.04 o
   0  -4  22          1.11          1.20         0.66 o
   1  -4  22         45.25         50.92         2.34 o
  -5  -3  22         39.89         32.14         1.81 o
  -4  -3  22         45.02         18.74        19.36 o
  -3  -3  22          0.50          1.29         0.53 o
  -2  -3  22          2.87          3.96         0.69 o
  -1  -3  22         26.29         30.12         1.82 o
   0  -3  22        113.91        125.56         3.78 o
   1  -3  22         31.84         32.28         1.86 o
   2  -3  22          6.89          9.00         1.32 o
   3  -3  22          6.20          2.87         0.61 o
  -5  -2  22         18.84         14.51         3.11 o
  -4  -2  22          1.78          1.58         0.94 o
  -3  -2  22         19.38         21.09         1.50 o
  -2  -2  22         96.44        104.94         4.97 o
  -1  -2  22         81.45         91.65         2.71 o
   0  -2  22          2.56          2.27         0.59 o
   1  -2  22         27.39         28.84         2.79 o
   2  -2  22          7.42         12.42         1.84 o
   3  -2  22          6.77          5.94         1.13 o
   4  -2  22         23.86         21.94         1.58 o
  -5  -1  22          1.77          2.97         0.77 o
  -4  -1  22         81.15         84.10         2.24 o
  -3  -1  22         98.16        113.94         4.98 o
  -2  -1  22        101.71        109.52         2.89 o
  -1  -1  22        199.99        194.19         7.23 o
   0  -1  22        410.52        389.10         9.11 o
   1  -1  22        223.03        231.39         5.62 o
   2  -1  22          4.94          5.45         1.10 o
   3  -1  22          1.15          1.61         0.74 o
   4  -1  22          3.67          1.48         0.71 o
   5  -1  22          6.49          5.19         0.71 o
  -5   0  22         10.31          9.87         0.94 o
  -4   0  22         20.74         15.26         0.82 o
  -3   0  22          1.60          1.66         0.50 o
  -2   0  22          8.58         10.86         1.09 o
  -1   0  22          8.08          8.79         1.18 o
   0   0  22         38.84         26.97         2.07 o
   1   0  22         15.73         16.25         1.52 o
   2   0  22         43.79         35.85         3.00 o
   3   0  22         48.33         47.51         2.27 o
   4   0  22         39.30         33.97         1.39 o
   5   0  22          0.52          1.11         0.28 o
  -4   1  22         41.58         49.13         2.12 o
  -3   1  22          3.67          2.14         0.58 o
  -2   1  22         42.04         44.03         1.78 o
  -1   1  22          6.24          7.76         0.97 o
   0   1  22          0.06          0.52         0.54 o
   1   1  22         14.73         11.92         1.36 o
   2   1  22          0.52          1.40         0.65 o
   3   1  22          0.09          1.66         0.71 o
   4   1  22          8.29          5.29         0.72 o
   5   1  22          9.72          9.39         0.71 o
   6   1  22          1.27          1.54         0.31 o
  -4   2  22         16.98         17.06         1.05 o
  -3   2  22          7.90          7.71         0.82 o
  -2   2  22        345.86        352.26         7.72 o
  -1   2  22         23.16         23.45         2.58 o
   0   2  22         37.78         31.95         1.76 o
   1   2  22         62.00         54.83         2.22 o
   2   2  22          2.28          3.86         0.77 o
   3   2  22         10.87          8.87         1.74 o
   4   2  22         20.99         21.63         1.14 o
   5   2  22          0.06          0.23         0.39 o
   6   2  22          9.63         14.44         1.34 o
  -3   3  22          4.50          6.29         0.77 o
  -2   3  22         37.42         39.31         1.80 o
  -1   3  22         17.70         21.18         1.69 o
   0   3  22         51.61         52.75         2.70 o
   1   3  22          6.93          4.53         0.61 o
   2   3  22        183.91        172.62         8.88 o
   3   3  22         18.71         23.87         1.55 o
   4   3  22          3.57          2.25         0.54 o
   5   3  22          0.99          2.47         0.46 o
   6   3  22         78.82         84.73         2.20 o
  -2   4  22        100.12         56.21        42.78 o
  -1   4  22         11.43         16.02         1.30 o
   0   4  22         44.63         40.84         3.40 o
   1   4  22         23.35         25.68         1.43 o
   2   4  22          0.85          2.71         0.61 o
   3   4  22          4.84          4.05         0.79 o
   4   4  22          1.93          2.69         0.56 o
   5   4  22         22.02         29.64         1.33 o
   6   4  22         55.84         57.12         3.03 o
  -1   5  22          0.01          0.03         0.40 o
   0   5  22          0.08          0.92         0.49 o
   1   5  22         19.49         17.57         1.14 o
   2   5  22          7.54          5.96         0.90 o
   3   5  22         25.22         22.74         1.42 o
   4   5  22         11.84         13.46         1.45 o
   5   5  22          5.78          6.88         0.58 o
   6   5  22          4.49          4.38         0.69 o
   0   6  22         14.52         11.48         0.61 o
   1   6  22          5.65          5.91         0.87 o
   2   6  22         26.33         27.94         1.21 o
   3   6  22         20.03         24.64         1.18 o
   4   6  22         16.76         18.36         0.86 o
   5   6  22         26.14         34.85         1.45 o
   3   7  22          0.59          1.26         0.42 o
  -3  -4  23          3.28          4.59         0.47 o
  -2  -4  23          0.56          0.82         0.46 o
  -1  -4  23          5.15          5.75         0.56 o
   0  -4  23         31.80         36.89         2.36 o
   1  -4  23          3.18          4.00         0.61 o
  -4  -3  23         37.72         34.93         1.43 o
  -3  -3  23          0.02          0.17         0.40 o
  -2  -3  23          0.16          0.16         0.45 o
  -1  -3  23         46.21         44.80         1.32 o
   0  -3  23         79.98         71.07         2.83 o
   1  -3  23         70.57         75.17         3.61 o
   2  -3  23          1.99          1.55         0.68 o
  -5  -2  23          8.72          9.32         0.84 o
  -4  -2  23          9.67          6.50         0.79 o
  -3  -2  23         29.28         32.01         5.08 o
  -2  -2  23         34.28         36.06         1.45 o
  -1  -2  23          2.31          5.10         0.57 o
   0  -2  23          6.03          5.38         0.73 o
   1  -2  23          3.47          2.62         0.60 o
   2  -2  23         13.16         19.26         2.03 o
   3  -2  23         13.65         12.52         0.87 o
  -5  -1  23          8.68          6.42         0.71 o
  -4  -1  23         10.93          9.24         1.17 o
  -3  -1  23         19.79         21.85         1.42 o
  -2  -1  23         48.11         45.50         1.92 o
  -1  -1  23         32.70         30.68         2.06 o
   0  -1  23         12.10         10.51         1.01 o
   1  -1  23         23.78         22.33         1.73 o
   2  -1  23          0.23          0.52         0.58 o
   3  -1  23          4.76          6.66         1.18 o
   4  -1  23          5.60          6.44         0.53 o
  -4   0  23         35.65         40.29         1.65 o
  -3   0  23          0.53          1.18         0.45 o
  -2   0  23         14.36         10.68         0.88 o
  -1   0  23          3.42          4.35         0.86 o
   0   0  23         10.55          8.66         1.18 o
   1   0  23          3.44          1.52         0.68 o
   2   0  23          4.75          1.84         0.87 o
   3   0  23          0.16          1.36         0.42 o
   4   0  23         12.75          9.53         0.80 o
   5   0  23          0.08          0.51         0.31 o
  -4   1  23         39.55         33.24         1.81 o
  -3   1  23          0.64          2.23         0.55 o
  -2   1  23          9.49         16.36         1.18 o
  -1   1  23         15.94         16.51         1.08 o
   0   1  23         53.05         51.94         2.76 o
   1   1  23          1.82          1.98         1.65 o
   2   1  23          0.08          0.17         0.52 o
   3   1  23          7.37          6.94         0.97 o
   4   1  23         21.04         22.33         1.21 o
   5   1  23          3.12          3.36         0.47 o
  -4   2  23         52.77         45.71         2.16 o
  -3   2  23         13.78         17.23         1.05 o
  -2   2  23        586.53        645.33         8.47 o
  -1   2  23          0.40          3.66         0.71 o
   0   2  23         30.52         34.69         1.72 o
   1   2  23         19.23         23.84         3.32 o
   2   2  23          0.46          1.18         1.15 o
   3   2  23          6.80          3.98         0.77 o
   4   2  23         63.90         80.97         2.97 o
   5   2  23          0.36          0.65         0.41 o
   6   2  23         46.51         47.61         2.23 o
  -3   3  23          4.73          6.87         1.03 o
  -2   3  23         53.70         49.69         2.17 o
  -1   3  23          1.37          1.43         0.52 o
   0   3  23         67.89         65.23         3.29 o
   1   3  23         13.76         11.83         0.81 o
   2   3  23         77.40         68.88         4.97 o
   3   3  23          2.00          2.21         0.64 o
   4   3  23          1.24          1.61         0.45 o
   5   3  23          1.96          5.18         0.51 o
   6   3  23         25.09         30.44         1.28 o
  -2   4  23          4.67          9.92         0.95 o
  -1   4  23          1.05          1.69         0.62 o
   0   4  23         16.20         15.00         1.81 o
   1   4  23         46.80         48.08         1.86 o
   2   4  23          8.79          8.53         0.76 o
   3   4  23          5.22         11.34         0.85 o
   4   4  23         21.87         20.38         0.97 o
   5   4  23         14.16         21.04         1.06 o
   6   4  23          0.08          3.97         0.71 o
  -1   5  23          4.11          3.29         0.97 o
   0   5  23          0.16          0.43         0.21 o
   1   5  23          9.77          9.66         0.96 o
   2   5  23          8.75         10.68         0.78 o
   3   5  23          2.00          1.80         0.56 o
   4   5  23         31.83         34.63         1.71 o
   5   5  23         10.85          9.89         0.86 o
   1   6  23          0.02          0.34         0.40 o
   2   6  23         18.75         20.60         1.31 o
   3   6  23          6.87          8.92         0.72 o
   4   6  23          5.67          8.32         0.92 o
   5   6  23          0.37          3.68         0.58 o
  -2  -4  24          1.17          1.35         0.37 o
  -1  -4  24         49.46         51.32         2.39 o
  -3  -3  24          0.01          0.07         0.23 o
  -2  -3  24          0.01         -0.06         0.34 o
  -1  -3  24          2.20          2.60         0.41 o
   0  -3  24         22.74         25.26         1.38 o
   1  -3  24          7.18         14.90         1.35 o
  -4  -2  24         73.24         70.09         3.16 o
  -3  -2  24        114.04        118.01         5.42 o
  -2  -2  24          0.31         -0.01         0.42 o
  -1  -2  24         12.40         10.06         0.73 o
   0  -2  24          6.45          6.55         0.88 o
   1  -2  24          1.26         -0.13         0.45 o
   2  -2  24          3.62          3.42         0.90 o
   3  -2  24          1.02          0.94         0.45 o
  -4  -1  24          2.16          4.16         0.84 o
  -3  -1  24          5.44          8.86         0.97 o
  -2  -1  24         26.71         30.08         3.34 o
  -1  -1  24          1.57          2.08         0.45 o
   0  -1  24          6.07          7.72         0.81 o
   1  -1  24         14.29         14.55         1.21 o
   2  -1  24          2.25          0.52         0.65 o
   3  -1  24          0.47          0.26         0.68 o
   4  -1  24          0.01          0.90         0.39 o
  -3   0  24         19.81         23.78         1.02 o
  -2   0  24         99.45        111.22         2.77 o
  -1   0  24         78.04         75.32         2.93 o
   0   0  24          9.90          7.02         0.87 o
   1   0  24          5.54          4.26         0.78 o
   2   0  24         18.82         17.29         1.90 o
   3   0  24          8.02          7.19         1.23 o
   4   0  24          1.79          2.42         0.38 o
  -4   1  24        164.51        150.88         5.43 o
  -3   1  24         11.31         13.54         0.87 o
  -2   1  24          0.05          0.41         0.44 o
  -1   1  24          3.51          4.59         0.64 o
   0   1  24         15.62         12.90         4.15 o
   1   1  24          0.48          1.50         0.64 o
   2   1  24          0.13         -0.27         0.39 o
   3   1  24          2.50          3.94         0.68 o
   4   1  24          3.80          2.30         0.39 o
   5   1  24          0.19          0.65         0.55 o
  -3   2  24         40.54         46.81         1.56 o
  -2   2  24          5.42          2.37         0.67 o
  -1   2  24          7.08         13.14         0.88 o
   0   2  24         23.17         23.60         1.32 o
   1   2  24         11.88         13.65         1.27 o
   2   2  24          0.40          2.52         0.64 o
   3   2  24         18.22         14.85         1.32 o
   4   2  24          3.12          5.33         0.67 o
   5   2  24         19.49         24.14         0.95 o
  -2   3  24         29.81         30.90         1.48 o
  -1   3  24          0.32          0.13         0.28 o
   0   3  24          3.05          2.22         0.52 o
   1   3  24         31.10         26.20         1.28 o
   2   3  24          0.45          3.10         1.00 o
   3   3  24          1.77          1.99         0.55 o
   4   3  24         12.48         13.68         0.80 o
   5   3  24          9.08         12.37         0.78 o
  -1   4  24         41.95         48.82         1.67 o
   0   4  24          2.16          1.83         0.42 o
   1   4  24          4.64          1.36         0.45 o
   2   4  24         13.02         15.82         3.89 o
   3   4  24         35.53         41.79         1.31 o
   4   4  24         54.35         67.92         2.07 o
   5   4  24          0.64          4.04         0.54 o
   0   5  24         12.60          9.00         0.54 o
   1   5  24         35.67         35.91         1.27 o
   2   5  24          3.85          4.76         0.48 o
   3   5  24         28.27         28.04         1.32 o
   4   5  24          8.07          6.54         0.53 o
   5   5  24         23.29         23.16         0.81 o
   2   6  24          0.36          0.94         0.39 o
   3   6  24         24.37         29.98         1.74 o
  -2  -3  25          0.52          0.61         0.32 o
  -1  -3  25          8.31          8.66         0.71 o
   0  -3  25         31.54         29.62         1.71 o
  -3  -2  25         96.53        101.46         4.36 o
  -2  -2  25         18.04         19.78         1.77 o
  -1  -2  25          4.81          4.73         0.56 o
   0  -2  25          2.02          2.81         0.41 o
   1  -2  25          2.27          1.06         0.65 o
   2  -2  25          0.07         -0.42         0.52 o
  -3  -1  25         19.41         16.64         1.10 o
  -2  -1  25         21.65         17.16         1.81 o
  -1  -1  25         27.88         32.43         1.48 o
   0  -1  25         17.31         16.39         0.86 o
   1  -1  25         24.38         28.20         2.10 o
   2  -1  25          0.79          1.14         0.65 o
   3  -1  25          0.16          0.26         0.48 o
  -3   0  25         14.94         16.87         0.87 o
  -2   0  25         30.20         43.79         1.41 o
  -1   0  25         22.73         23.63         1.61 o
   0   0  25         26.11         27.61         2.00 o
   1   0  25          0.00          0.13         0.46 o
   2   0  25         50.12         54.44         3.10 o
   3   0  25         17.68         16.03         1.48 o
   4   0  25         27.85         26.91         1.68 o
  -3   1  25          2.45          3.24         0.42 o
  -2   1  25         16.67         16.09         0.94 o
  -1   1  25          2.76          2.30         0.44 o
   0   1  25          5.07          5.51         0.74 o
   1   1  25          3.38          4.55         1.13 o
   2   1  25          1.59          5.13         1.06 o
   3   1  25          1.74          2.59         0.47 o
   4   1  25          0.08          0.10         0.52 o
  -2   2  25         23.10         29.37         1.44 o
  -1   2  25          4.10          6.90         0.62 o
   0   2  25         15.18         11.72         0.76 o
   1   2  25          5.67         11.04         1.14 o
   2   2  25          0.07          0.43         0.39 o
   3   2  25         55.09         73.73         3.68 o
   4   2  25        121.01        135.64         5.30 o
   5   2  25          0.08          0.71         0.42 o
  -2   3  25         36.13         36.05         1.40 o
  -1   3  25          0.00          0.67         0.43 o
   0   3  25        143.03        144.17         3.05 o
   1   3  25         15.49         18.36         1.87 o
   2   3  25         11.50         11.32         0.98 o
   3   3  25         38.41         48.08         1.81 o
   4   3  25         13.49         15.88         0.96 o
   5   3  25          7.98         10.55         0.65 o
  -1   4  25         39.28         39.03         1.38 o
   0   4  25          6.79          2.43         3.21 o
   1   4  25          1.97          2.43         0.51 o
   2   4  25          3.33          2.14         2.74 o
   3   4  25         26.18         37.27         1.35 o
   4   4  25         13.11         20.74         0.78 o
   5   4  25          2.80          2.00         0.33 o
   1   5  25         11.40         12.78         1.16 o
   2   5  25          5.06          6.95         0.65 o
   3   5  25         12.98         13.31         0.72 o
   4   5  25          7.94          8.84         0.67 o
  -2  -2  26         16.74         22.26         1.52 o
  -1  -2  26          7.32          7.56         0.66 o
   0  -2  26          5.27          4.76         0.49 o
   1  -2  26          0.01         -0.07         0.26 o
  -3  -1  26         17.04         13.94         1.13 o
  -2  -1  26         10.86          7.36         1.03 o
  -1  -1  26          3.17          1.70         0.43 o
   0  -1  26          0.33          0.51         0.30 o
   1  -1  26          0.01          0.56         0.28 o
   2  -1  26          2.52          3.10         0.77 o
  -3   0  26         25.62         26.56         1.61 o
  -2   0  26         34.70         45.20         1.86 o
  -1   0  26          0.91          1.76         0.59 o
   0   0  26          0.03          0.05         0.41 o
   1   0  26          7.15          7.87         1.26 o
   2   0  26          2.87          6.89         0.66 o
   3   0  26         28.14         27.57         4.32 o
  -2   1  26          1.54          0.90         0.29 o
  -1   1  26         14.11         14.02         0.90 o
   0   1  26         34.10         35.46         1.70 o
   1   1  26         15.18         11.30         0.78 o
   2   1  26          2.99          7.02         0.79 o
   3   1  26         26.20         21.28         0.98 o
   4   1  26          8.20          7.58         0.77 o
  -2   2  26         65.72         63.27         2.81 o
  -1   2  26         34.54         40.09         1.76 o
   0   2  26          5.93          4.19         0.58 o
   1   2  26          0.91          1.35         0.71 o
   2   2  26        151.89        147.77        14.02 o
   3   2  26          1.96          5.14         0.61 o
   4   2  26          9.50          9.23         0.84 o
  -1   3  26         15.88         17.26         1.29 o
   0   3  26         11.44         11.78         1.02 o
   1   3  26          6.68          6.51         0.71 o
   2   3  26          2.33          2.39         0.33 o
   3   3  26         15.54         17.10         0.87 o
   4   3  26          4.28          2.94         0.38 o
   0   4  26         22.33         20.91         1.42 o
   1   4  26          2.95          2.68         0.46 o
   2   4  26          1.05          0.73         0.32 o
   3   4  26         10.85         15.04         0.92 o
   4   4  26         16.36         13.81         1.10 o
  -1  -1  27          4.03          2.98         0.44 o
   0  -1  27         24.33         14.91         1.16 o
   1  -1  27          8.33          6.97         0.77 o
  -2   0  27          2.85          4.53         0.47 o
  -1   0  27          8.01          6.27         0.64 o
   0   0  27         10.51         11.57         1.42 o
   1   0  27          0.91          0.96         0.40 o
   2   0  27         13.83         12.13         1.00 o
  -1   1  27          2.58          4.17         0.43 o
   0   1  27          6.52          6.89         0.72 o
   1   1  27          2.84          2.18         0.84 o
   2   1  27          2.18          1.64         0.42 o
   3   1  27          0.06          0.39         0.39 o
  -1   2  27         11.54          9.23         0.97 o
   0   2  27          1.53          1.44         0.69 o
   1   2  27          3.54          5.08         0.69 o
   2   2  27         25.16         25.18         4.00 o
   3   2  27         12.54         17.87         3.05 o
   0   3  27          0.05         -0.13         0.39 o
   1   3  27          7.29          7.90         0.60 o
   2   3  27          7.68          7.43         0.54 o
   3   3  27          0.03          0.08         0.21 o
   0   1  28          5.72          5.45         0.71 o
   1   1  28         26.79         27.04         2.37 o
   1   2  28          6.44          7.80         0.57 o
                                                
